# Supplementary material for: (3aR,8bR)-3a,8b-Dihy­droxy-2-methyl­sulfanyl-3-nitro-1-phenyl-1,8b-di­hydro­indeno[1,2-b]pyrrol-4(3aH)-one
Source: Acta Crystallogr Sect E Struct Rep Online. 2013 Nov 13;69(Pt 12):o1770–1. doi: 10.1107/S1600536813029577 (PMC3885043; doi:10.1107/S1600536813029577)
Supplement: Supplementary file 2 [file e-69-o1770-Isup2.hkl]

#
# h,k,l, Fc-squared, Fo-squared, sigma(Fo-squared) and status flag
#
data_I
_shelx_title ' JPANAGALAKSHMI_0m in P2(1)2(1)2(1)'
_shelx_refln_list_code          4
_shelx_F_calc_maximum      161.04
_exptl_crystal_F_000       768.00
_reflns_d_resolution_high  0.7502
 
loop_
 _symmetry_equiv_pos_as_xyz
 'x, y, z'
 '-x+1/2, -y, z+1/2'
 '-x, y+1/2, -z+1/2'
 'x+1/2, -y+1/2, -z'
 
_cell_length_a     9.6625
_cell_length_b    10.8994
_cell_length_c    15.8154
_cell_angle_alpha  90.000
_cell_angle_beta   90.000
_cell_angle_gamma  90.000
 
_shelx_F_squared_multiplier     1.000
 
loop_
 _refln_index_h
 _refln_index_k
 _refln_index_l
 _refln_F_squared_calc
 _refln_F_squared_meas
 _refln_F_squared_sigma
 _refln_observed_status
   2   0   0     2573.94     2649.52     55.80 o
   4   0   0     1537.50     1547.52     33.70 o
   6   0   0      207.29      213.79      7.00 o
   8   0   0      269.67      232.39      8.10 o
  10   0   0        2.34        0.88      2.19 o
  12   0   0        5.58       10.07      3.28 o
   1   1   0    11808.20    11293.66    169.35 o
   2   1   0     5161.96     5152.25     76.59 o
   3   1   0       48.49       37.98      1.31 o
   4   1   0      833.94      848.80     13.62 o
   5   1   0     1135.31     1188.76     18.95 o
   6   1   0      381.43      380.01      7.35 o
   7   1   0      112.21      107.94      3.48 o
   8   1   0        2.75        2.63      1.24 o
   9   1   0      221.89      208.48      5.65 o
  10   1   0        0.32       -1.46      1.46 o
  11   1   0       12.56        8.87      2.08 o
  12   1   0        6.37       10.23      4.92 o
   0   2   0       71.62       68.57      6.56 o
   1   2   0     3206.13     3589.98     53.55 o
   2   2   0    11058.03    10566.02    136.70 o
   3   2   0      459.62      407.83      5.56 o
   4   2   0     2150.35     2106.89     32.03 o
   5   2   0      621.99      700.72     15.65 o
   6   2   0      410.20      370.25     10.07 o
   7   2   0       40.00       40.64      2.31 o
   8   2   0        1.05        3.39      1.31 o
   9   2   0        0.02       -0.77      1.46 o
  10   2   0       35.59       32.95      2.62 o
  11   2   0        3.12        7.28      2.19 o
  12   2   0       58.66       69.38      4.18 o
   1   3   0     2459.73     2672.09     35.07 o
   2   3   0     1883.46     2041.80     24.84 o
   3   3   0     1183.31     1202.90     15.03 o
   4   3   0      203.84      213.81      3.49 o
   5   3   0      381.71      374.02      7.03 o
   6   3   0      141.75      123.67      3.55 o
   7   3   0       12.99       17.97      1.68 o
   8   3   0      147.29      141.44      4.39 o
   9   3   0       89.57       93.54      3.86 o
  10   3   0       14.07       15.13      2.15 o
  11   3   0        0.72        2.71      1.99 o
  12   3   0       15.60       15.36      2.70 o
   0   4   0       22.50       13.35      1.09 o
   1   4   0      407.19      514.65      5.19 o
   2   4   0      904.92      957.70     15.09 o
   3   4   0     1677.72     1739.78     21.51 o
   4   4   0        4.25        6.21      0.84 o
   5   4   0      834.20      903.09     31.29 o
   6   4   0      781.08      795.77     13.61 o
   7   4   0      970.48      905.81     15.54 o
   8   4   0      245.69      260.17      6.25 o
   9   4   0       17.96       21.88      2.19 o
  10   4   0       74.99       77.15      4.38 o
  11   4   0       12.47        8.57      2.21 o
  12   4   0       74.55       81.64      4.39 o
   1   5   0       60.28       67.44      1.12 o
   2   5   0     1242.91     1358.84     13.11 o
   3   5   0      100.39       86.78      1.83 o
   4   5   0      117.16      131.07      4.08 o
   5   5   0        8.95        8.67      1.17 o
   6   5   0      490.21      474.54     12.04 o
   7   5   0      561.31      532.25     10.03 o
   8   5   0      188.19      165.92      4.83 o
   9   5   0       54.11       54.87      3.21 o
  10   5   0       55.47       65.67      3.77 o
  11   5   0      174.14      183.62      5.92 o
  12   5   0        1.67        3.28      3.50 o
   0   6   0      548.96      604.39      9.82 o
   1   6   0      299.91      296.78      3.76 o
   2   6   0      261.89      243.68      2.94 o
   3   6   0      378.85      404.41      5.11 o
   4   6   0      702.21      736.50      9.93 o
   5   6   0      395.99      374.89      5.84 o
   6   6   0        1.99        2.00      0.84 o
   7   6   0      107.14       98.67      3.52 o
   8   6   0       14.03       17.89      2.05 o
   9   6   0      283.40      284.21      7.07 o
  10   6   0        3.71        3.50      3.06 o
  11   6   0       67.55       66.30      6.13 o
   1   7   0      157.45      181.71      2.87 o
   2   7   0       52.00       42.10      1.55 o
   3   7   0        4.20        6.21      0.58 o
   4   7   0       94.56      108.70      2.14 o
   5   7   0       56.25       54.85      1.86 o
   6   7   0      240.57      244.61      4.47 o
   7   7   0        0.10        0.00      2.19 o
   8   7   0      863.58      795.64     21.01 o
   9   7   0       25.21       28.23      3.94 o
  10   7   0       75.33       88.62      6.56 o
  11   7   0        3.31        2.84      3.50 o
   0   8   0      298.18      266.41      5.14 o
   1   8   0      449.67      528.00      6.36 o
   2   8   0      480.08      473.02      6.94 o
   3   8   0       10.03       14.42      1.17 o
   4   8   0       97.96       86.78      2.10 o
   5   8   0        2.05        1.26      0.92 o
   6   8   0        0.51       -1.42      1.42 o
   7   8   0      265.12      269.13      8.32 o
   8   8   0        9.28        5.91      2.84 o
   9   8   0       80.12       81.40      5.91 o
  10   8   0        0.10       -0.88      3.06 o
   1   9   0      193.05      198.02      3.72 o
   2   9   0        0.10        0.60      0.79 o
   3   9   0       37.24       46.10      1.64 o
   4   9   0      655.53      590.11      7.60 o
   5   9   0      354.90      319.80      4.95 o
   6   9   0      201.35      177.67      3.50 o
   7   9   0        0.55        0.04      0.98 o
   8   9   0      103.89       99.35      6.13 o
   9   9   0        0.70        1.09      3.06 o
  10   9   0       66.84       78.56      6.56 o
   0  10   0        1.82       -1.53      1.53 o
   1  10   0      301.17      317.59      6.88 o
   2  10   0      175.20      171.20      4.64 o
   3  10   0      295.27      289.94      6.57 o
   4  10   0      149.18      132.19      3.33 o
   5  10   0        1.20        2.22      0.99 o
   6  10   0       44.83       50.33      2.07 o
   7  10   0       18.86       19.62      2.22 o
   8  10   0        0.15       -1.19      1.19 o
   9  10   0        4.38        2.44      1.56 o
   1  11   0        3.08        3.61      1.64 o
   2  11   0       12.82       17.92      1.93 o
   3  11   0       60.30       51.27      2.95 o
   4  11   0        0.84        0.60      1.31 o
   5  11   0        0.06        2.03      1.31 o
   6  11   0       36.24       34.25      2.48 o
   7  11   0        5.32        1.97      2.19 o
   8  11   0       11.92        9.41      2.84 o
   0  12   0       51.62       55.80      4.38 o
   1  12   0        1.25        2.71      1.46 o
   2  12   0       44.54       49.68      2.94 o
   3  12   0        6.46        4.60      1.55 o
   4  12   0        3.75        4.40      1.86 o
   5  12   0       26.41       24.70      2.39 o
   6  12   0        1.59       -1.53      1.75 o
   7  12   0        1.37        0.88      2.19 o
   1  13   0       58.54       52.71      3.08 o
   2  13   0       58.68       60.18      3.32 o
   3  13   0       14.22       18.03      2.24 o
   4  13   0       47.39       45.43      3.01 o
   5  13   0       69.99       78.56      5.25 o
   0  14   0       10.90       12.47      3.06 o
   1  14   0       11.28       12.52      2.84 o
   2  14   0        1.60        1.86      1.70 o
   3  14   0        7.90       10.42      2.41 o
   1   0   1     1009.57      987.19     14.93 o
   2   0   1      637.48      638.97     14.22 o
   3   0   1     1036.44     1067.06     33.26 o
   4   0   1     2019.87     1989.85     30.33 o
   5   0   1     1194.49     1177.88     43.22 o
   6   0   1     2056.56     1999.44     42.89 o
   7   0   1       72.78       82.80      6.67 o
   8   0   1        0.80        0.57      1.15 o
   9   0   1       13.76       17.12      2.08 o
  10   0   1       10.90       10.19      2.74 o
  11   0   1        1.54       -1.55      1.55 o
  12   0   1        7.84        6.56      2.32 o
 -12   1   1       42.88       43.22      3.40 o
 -11   1   1        6.88        6.13      2.08 o
 -10   1   1       49.30       47.61      3.09 o
  -9   1   1       26.16       24.48      2.24 o
  -8   1   1      588.03      566.59     10.75 o
  -7   1   1      561.84      529.41     11.60 o
  -6   1   1      725.39      706.03     11.99 o
  -5   1   1     1202.63     1169.28     37.42 o
  -4   1   1      542.99      535.06     17.94 o
  -3   1   1     1984.81     2058.58     30.71 o
  -2   1   1     8585.54     8661.97    117.64 o
  -1   1   1     5724.69     5937.63     80.19 o
   0   1   1     3523.05     3837.74     82.28 o
   1   1   1     5701.54     5879.90    140.27 o
   2   1   1     8543.37     8525.83    128.43 o
   3   1   1     1997.56     1996.54     30.56 o
   4   1   1      540.71      537.62      9.05 o
   5   1   1     1198.85     1196.97     26.48 o
   6   1   1      713.36      675.40     11.84 o
   7   1   1      566.90      526.57      9.82 o
   8   1   1      585.92      557.33     10.67 o
   9   1   1       24.63       25.03      2.24 o
  10   1   1       51.10       45.43      2.94 o
  11   1   1        7.33        5.69      2.01 o
  12   1   1       43.77       40.99      3.32 o
 -12   2   1       36.93       36.36      5.69 o
 -11   2   1       30.78       27.35      4.81 o
 -10   2   1       39.64       35.75      2.70 o
  -9   2   1       43.27       41.16      2.79 o
  -8   2   1        1.28        1.44      1.31 o
  -7   2   1      231.31      221.87      5.18 o
  -6   2   1      666.08      654.45     11.45 o
  -5   2   1      100.29       97.64      2.77 o
  -4   2   1      559.40      591.35      9.74 o
  -3   2   1     2206.72     2339.94     28.67 o
  -2   2   1     4088.20     4284.81     50.78 o
  -1   2   1     2219.07     2401.37     28.63 o
   0   2   1        4.34        6.05      0.57 o
   1   2   1     2199.82     2347.94     25.07 o
   2   2   1     4097.08     4148.85     62.67 o
   3   2   1     2219.76     2363.81     35.28 o
   4   2   1      549.40      562.57     13.24 o
   5   2   1      107.68      103.04      2.86 o
   6   2   1      676.54      652.43     11.37 o
   7   2   1      223.63      211.75      5.17 o
   8   2   1        1.36        0.11      1.42 o
   9   2   1       45.86       48.45      2.93 o
  10   2   1       40.63       34.01      2.70 o
  11   2   1       32.22       31.61      2.86 o
  12   2   1       37.74       39.95      5.14 o
 -12   3   1       44.37       42.92      3.61 o
 -11   3   1      129.97      131.87      5.01 o
 -10   3   1        7.94        7.71      2.52 o
  -9   3   1      201.20      183.99      5.32 o
  -8   3   1      405.82      392.47      8.27 o
  -7   3   1      156.40      156.51      4.39 o
  -6   3   1       91.12      103.38      3.72 o
  -5   3   1     1287.84     1365.62     32.06 o
  -4   3   1     1481.15     1631.38     25.57 o
  -3   3   1     4106.45     4234.68     53.49 o
  -2   3   1      100.87      122.20      2.01 o
  -1   3   1     2418.37     2477.59     32.41 o
   0   3   1     2242.94     2347.02     21.99 o
   1   3   1     2429.27     2456.83     23.09 o
   2   3   1       94.15      114.15      2.95 o
   3   3   1     4086.19     3904.10    140.43 o
   4   3   1     1489.43     1613.61     24.99 o
   5   3   1     1279.79     1353.31     28.78 o
   6   3   1       97.51      104.39      3.17 o
   7   3   1      163.27      162.42      4.39 o
   8   3   1      401.08      387.23      8.11 o
   9   3   1      201.65      184.60      5.23 o
  10   3   1        7.06        9.20      1.93 o
  11   3   1      131.16      130.12      5.01 o
  12   3   1       44.57       47.54      8.53 o
 -12   4   1        4.59        1.78      2.10 o
 -11   4   1      117.02      123.51      5.01 o
 -10   4   1       56.47       59.93      3.61 o
  -9   4   1       40.22       36.49      2.62 o
  -8   4   1      108.94       94.98      4.49 o
  -7   4   1      396.92      372.91      7.73 o
  -6   4   1       85.07       96.81      9.52 o
  -5   4   1     1189.35     1245.76     15.99 o
  -4   4   1     2038.02     2159.68     26.53 o
  -3   4   1       40.96       55.96      1.77 o
  -2   4   1     1287.53     1307.90     16.04 o
  -1   4   1       98.60       85.67      1.58 o
   0   4   1     3458.78     3573.48     37.14 o
   1   4   1       97.26       81.47      1.20 o
   2   4   1     1271.16     1270.04     13.81 o
   3   4   1       45.29       53.61      2.48 o
   4   4   1     2011.27     2126.32     26.40 o
   5   4   1     1167.61     1218.88     19.64 o
   6   4   1       85.03       94.53      5.36 o
   7   4   1      395.30      384.34      7.72 o
   8   4   1      112.71       98.80      3.68 o
   9   4   1       40.78       35.27      2.62 o
  10   4   1       56.94       54.61      3.42 o
  11   4   1      119.13      124.41      4.92 o
  12   4   1        4.25        1.99      2.05 o
 -12   5   1       12.80        7.95      3.83 o
 -11   5   1        3.07        3.58      2.21 o
 -10   5   1      227.29      220.71      6.29 o
  -9   5   1      145.80      136.14      4.67 o
  -8   5   1      227.76      219.09      9.19 o
  -7   5   1      492.46      482.09      9.27 o
  -6   5   1      477.44      489.46     10.72 o
  -5   5   1      289.81      323.22      5.17 o
  -4   5   1      645.21      660.93     10.85 o
  -3   5   1      463.18      471.30      6.60 o
  -2   5   1      770.57      926.67     11.83 o
  -1   5   1      526.18      584.77      6.59 o
   0   5   1        0.24        1.89      0.88 o
   1   5   1      522.64      576.20      5.87 o
   2   5   1      786.56      925.84      9.14 o
   3   5   1      463.37      475.23      6.43 o
   4   5   1      639.89      658.25      8.84 o
   5   5   1      285.14      319.49      5.03 o
   6   5   1      472.82      479.62      8.96 o
   7   5   1      489.26      465.60      9.09 o
   8   5   1      232.21      234.58      5.76 o
   9   5   1      148.33      141.55      4.67 o
  10   5   1      229.68      221.30      6.23 o
  11   5   1        2.91        3.31      2.05 o
  12   5   1       12.60       14.22      4.16 o
 -11   6   1        9.91        3.72      3.50 o
 -10   6   1       53.27       52.22      6.13 o
  -9   6   1      212.55      201.97      7.66 o
  -8   6   1       66.36       71.59      4.05 o
  -7   6   1       96.60       95.81      3.36 o
  -6   6   1      212.80      198.23      3.86 o
  -5   6   1      281.93      273.56      5.62 o
  -4   6   1      173.38      186.08      3.39 o
  -3   6   1      525.43      479.28      6.73 o
  -2   6   1      332.08      342.23      3.85 o
  -1   6   1     1110.72     1179.50     12.91 o
   0   6   1     1619.26     1779.42     18.95 o
   1   6   1     1118.73     1191.17     15.72 o
   2   6   1      317.33      333.05      3.78 o
   3   6   1      530.16      476.05      5.17 o
   4   6   1      179.06      185.02      3.27 o
   5   6   1      284.18      278.71      4.57 o
   6   6   1      211.79      198.12      4.97 o
   7   6   1       94.78       88.45      4.60 o
   8   6   1       66.52       67.75      3.21 o
   9   6   1      214.38      203.51      8.75 o
  10   6   1       52.91       61.05      5.47 o
  11   6   1        9.55        8.97      3.94 o
 -11   7   1        3.88        5.25      3.72 o
 -10   7   1        1.50        2.84      3.06 o
  -9   7   1       15.20       16.63      3.50 o
  -8   7   1       20.65       29.54      3.94 o
  -7   7   1       14.95       13.98      1.78 o
  -6   7   1      116.02      119.69      2.91 o
  -5   7   1       54.40       48.25      1.86 o
  -4   7   1       93.73       76.15      2.09 o
  -3   7   1       12.22       14.07      1.04 o
  -2   7   1     1079.52     1096.53     10.98 o
  -1   7   1      464.27      550.18      6.42 o
   0   7   1      266.79      278.90      3.64 o
   1   7   1      446.09      529.61      6.36 o
   2   7   1     1083.10     1104.89     10.92 o
   3   7   1       10.37       10.46      0.65 o
   4   7   1       94.27       76.03      2.56 o
   5   7   1       52.43       48.29      2.21 o
   6   7   1      113.34      104.41      3.46 o
   7   7   1       14.88       15.32      2.84 o
   8   7   1       20.42       19.26      3.72 o
   9   7   1       14.84       19.91      3.72 o
  10   7   1        1.44       -0.22      3.06 o
  11   7   1        3.71        2.41      3.28 o
 -10   8   1        4.28        3.72      3.50 o
  -9   8   1        5.07        6.13      3.06 o
  -8   8   1       81.07       76.59      5.69 o
  -7   8   1       54.55       52.73      6.56 o
  -6   8   1      140.03      130.16      4.17 o
  -5   8   1      322.26      289.91      6.49 o
  -4   8   1       96.60       92.39      2.21 o
  -3   8   1      376.29      360.74      4.40 o
  -2   8   1      251.21      244.06      3.92 o
  -1   8   1       21.13       20.93      1.20 o
   0   8   1      135.54      140.44      2.32 o
   1   8   1       23.05       22.66      1.16 o
   2   8   1      252.18      246.54      3.63 o
   3   8   1      383.36      369.34      4.98 o
   4   8   1       99.24       95.96      2.21 o
   5   8   1      317.74      286.79      4.43 o
   6   8   1      137.78      135.72      2.94 o
   7   8   1       54.93       51.68      2.83 o
   8   8   1       81.35       66.52      5.47 o
   9   8   1        5.21        6.35      3.06 o
  10   8   1        4.19       -2.84      2.84 o
 -10   9   1       18.35       15.32      4.16 o
  -9   9   1       21.35       22.32      4.16 o
  -8   9   1       33.59       39.39      4.38 o
  -7   9   1       47.81       42.13      4.60 o
  -6   9   1       86.60       76.89      2.32 o
  -5   9   1      195.20      182.75      3.44 o
  -4   9   1      140.05      137.88      4.59 o
  -3   9   1       19.64       17.78      1.25 o
  -2   9   1      165.64      168.25      5.03 o
  -1   9   1       74.98       74.70      2.86 o
   0   9   1     1432.43     1368.04     17.60 o
   1   9   1       79.74       84.35      2.86 o
   2   9   1      163.99      164.80      3.41 o
   3   9   1       21.36       17.05      1.12 o
   4   9   1      142.10      135.36      3.38 o
   5   9   1      191.35      181.24      4.17 o
   6   9   1       86.19       77.73      2.94 o
   7   9   1       47.41       45.18      1.95 o
   8   9   1       34.20       35.00      2.27 o
   9   9   1       21.86       22.05      2.06 o
  10   9   1       18.76       20.55      5.36 o
  -9  10   1        7.23        6.92      1.88 o
  -8  10   1        8.44       11.83      1.81 o
  -7  10   1        2.05        2.11      1.10 o
  -6  10   1        5.09        3.36      1.03 o
  -5  10   1       57.81       58.62      2.08 o
  -4  10   1      221.24      221.90      4.59 o
  -3  10   1      266.09      253.85      9.74 o
  -2  10   1      185.07      184.61     11.60 o
  -1  10   1      289.75      264.71      7.11 o
   0  10   1        6.76        7.97      1.86 o
   1  10   1      286.62      261.98      6.03 o
   2  10   1      180.61      182.87      4.87 o
   3  10   1      267.44      260.81      4.88 o
   4  10   1      219.63      216.47      4.46 o
   5  10   1       57.73       59.21      2.39 o
   6  10   1        5.37        4.73      1.07 o
   7  10   1        2.10        1.31      1.30 o
   8  10   1        8.48       11.93      1.70 o
   9  10   1        7.64        8.50      1.82 o
  -8  11   1       13.94       13.70      2.42 o
  -7  11   1        9.33        8.33      1.62 o
  -6  11   1       23.27       27.38      2.32 o
  -5  11   1        6.62       10.43      2.74 o
  -4  11   1        4.99        4.27      1.55 o
  -3  11   1       42.25       45.63      2.70 o
  -2  11   1       66.72       57.05      2.79 o
  -1  11   1       75.48       71.34      3.09 o
   0  11   1       45.88       46.94      2.63 o
   1  11   1       73.30       67.84      3.09 o
   2  11   1       65.41       59.75      3.72 o
   3  11   1       42.64       47.27      2.63 o
   4  11   1        5.59        5.03      1.39 o
   5  11   1        6.44        9.40      4.16 o
   6  11   1       23.37       20.79      3.06 o
   7  11   1        8.81       10.35      2.01 o
   8  11   1       13.61       11.04      1.99 o
  -7  12   1       13.69        8.10      2.63 o
  -6  12   1       36.08       31.27      2.55 o
  -5  12   1       38.12       37.30      3.28 o
  -4  12   1       32.00       33.35      2.55 o
  -3  12   1       12.74       10.07      1.77 o
  -2  12   1       55.70       48.78      2.94 o
  -1  12   1       51.34       53.80      3.01 o
   0  12   1       39.62       46.10      2.79 o
   1  12   1       49.85       48.96      2.94 o
   2  12   1       56.07       51.03      2.94 o
   3  12   1       13.16       10.53      1.77 o
   4  12   1       30.97       32.95      3.28 o
   5  12   1       37.79       40.26      3.94 o
   6  12   1       35.17       25.38      3.50 o
   7  12   1       13.99       15.97      3.28 o
  -5  13   1       10.04       10.66      2.08 o
  -4  13   1       11.22       11.59      2.08 o
  -3  13   1       22.93       22.00      2.32 o
  -2  13   1       22.43       22.33      3.06 o
  -1  13   1       10.81       16.16      2.08 o
   0  13   1        4.66        2.52      1.55 o
   1  13   1       10.80       17.42      5.14 o
   2  13   1       21.68       25.86      5.58 o
   3  13   1       22.32       17.15      3.72 o
   4  13   1       10.71       14.22      3.06 o
   5  13   1        9.51        7.22      2.63 o
  -3  14   1       19.90       22.33      2.48 o
  -2  14   1        3.57        2.02      1.77 o
  -1  14   1        5.30        5.76      1.93 o
   0  14   1        3.23        2.42      1.77 o
   1  14   1        5.18        6.84      1.93 o
   2  14   1        3.53        3.18      1.77 o
   3  14   1       19.43       17.72      3.50 o
   0   0   2     8265.30     7564.75    160.40 o
   1   0   2       48.49       46.06      3.22 o
   2   0   2     1201.95     1302.12     19.81 o
   3   0   2        1.41        2.60      0.66 o
   4   0   2     1171.77     1186.48     18.57 o
   5   0   2      222.19      202.68      4.41 o
   6   0   2      104.47       86.24      2.86 o
   7   0   2        2.46       -0.74      1.00 o
   8   0   2       80.20       78.04      3.25 o
   9   0   2      414.45      426.79      9.05 o
  10   0   2       30.80       29.49      2.48 o
  11   0   2       63.22       64.45      5.36 o
  12   0   2       38.02       39.19      3.32 o
 -12   1   2       12.74       17.14      4.27 o
 -11   1   2       35.76       31.45      3.83 o
 -10   1   2       42.55       42.75      3.01 o
  -9   1   2      135.03      136.46      4.56 o
  -8   1   2       52.90       62.54      7.66 o
  -7   1   2       48.74       41.03      2.17 o
  -6   1   2      221.05      227.70      5.11 o
  -5   1   2     1686.05     1730.03     26.61 o
  -4   1   2      176.40      205.33      4.33 o
  -3   1   2     9645.50     9415.07    184.25 o
  -2   1   2      218.18      241.92      3.45 o
  -1   1   2     3809.08     3907.11     40.47 o
   0   1   2      649.75      719.83     10.83 o
   1   1   2     3813.94     3821.77     50.44 o
   2   1   2      219.76      257.69      5.91 o
   3   1   2     9667.34     9875.01    143.27 o
   4   1   2      189.01      229.60      5.58 o
   5   1   2     1680.33     1686.87     26.54 o
   6   1   2      225.04      222.96      5.03 o
   7   1   2       49.40       42.67      2.39 o
   8   1   2       52.55       60.05      3.01 o
   9   1   2      133.87      133.77      4.48 o
  10   1   2       41.76       42.02      2.94 o
  11   1   2       35.68       35.69      3.94 o
  12   1   2       13.63        9.59      2.48 o
 -12   2   2      107.91      103.42      4.80 o
 -11   2   2        5.87        7.84      2.08 o
 -10   2   2       37.37       32.25      2.70 o
  -9   2   2      175.34      175.90      5.18 o
  -8   2   2      178.03      165.89      4.72 o
  -7   2   2      645.77      611.88     19.91 o
  -6   2   2        7.31        7.52      1.15 o
  -5   2   2      329.97      342.05      6.65 o
  -4   2   2     1728.28     1840.82     28.31 o
  -3   2   2      525.82      510.86      6.90 o
  -2   2   2      919.40      962.17     14.70 o
  -1   2   2     7181.05     7497.57     89.12 o
   0   2   2     5024.03     5335.83     65.06 o
   1   2   2     7112.29     7289.05    138.00 o
   2   2   2      910.99      946.59     19.82 o
   3   2   2      518.44      516.71      8.35 o
   4   2   2     1729.02     1851.46     28.16 o
   5   2   2      341.02      360.37      6.65 o
   6   2   2        7.22        7.63      1.15 o
   7   2   2      644.33      617.78     19.91 o
   8   2   2      177.17      168.90      4.70 o
   9   2   2      174.81      164.59      4.94 o
  10   2   2       37.05       34.64      2.70 o
  11   2   2        5.85        3.83      2.08 o
  12   2   2      107.62      105.47      4.79 o
 -12   3   2        4.16        4.32      2.52 o
 -11   3   2       37.30       36.61      3.01 o
 -10   3   2       13.66       14.71      2.24 o
  -9   3   2      140.64      154.63      4.87 o
  -8   3   2       81.02       80.47      3.46 o
  -7   3   2      113.94      107.21      3.55 o
  -6   3   2      558.56      560.33     12.69 o
  -5   3   2      739.90      719.02     15.97 o
  -4   3   2       66.42       60.77      1.68 o
  -3   3   2     1198.58     1430.96     17.85 o
  -2   3   2     1958.01     2041.44     24.46 o
  -1   3   2      844.68      917.00     11.41 o
   0   3   2        0.48        1.35      0.42 o
   1   3   2      845.68      901.55      9.76 o
   2   3   2     1925.66     1974.05     19.39 o
   3   3   2     1213.60     1431.44     17.68 o
   4   3   2       69.96       65.51      4.38 o
   5   3   2      735.28      716.31     11.98 o
   6   3   2      559.58      551.08      9.97 o
   7   3   2      110.69      107.94      3.55 o
   8   3   2       80.24       79.00      4.38 o
   9   3   2      141.94      138.64      7.55 o
  10   3   2       12.87       13.74      2.05 o
  11   3   2       36.90       41.71      3.94 o
  12   3   2        4.17        4.47      2.63 o
 -12   4   2       21.50       19.86      2.93 o
 -11   4   2       44.99       41.85      3.24 o
 -10   4   2      111.40      105.76      4.30 o
  -9   4   2       79.08       83.54      4.92 o
  -8   4   2       51.41       45.95      2.83 o
  -7   4   2      299.74      297.97      6.65 o
  -6   4   2     1181.58     1113.03     18.49 o
  -5   4   2      313.75      315.57      5.04 o
  -4   4   2      248.56      272.36      4.33 o
  -3   4   2     3420.19     3618.33     44.00 o
  -2   4   2      207.42      214.33      3.32 o
  -1   4   2     3996.45     4111.87     82.50 o
   0   4   2     1806.58     1975.75     18.63 o
   1   4   2     3989.03     4049.11     49.05 o
   2   4   2      212.08      215.23      2.80 o
   3   4   2     3411.32     3639.94     43.74 o
   4   4   2      248.20      256.71     12.58 o
   5   4   2      306.07      301.75      6.01 o
   6   4   2     1164.96     1133.47     18.38 o
   7   4   2      302.04      310.52      7.99 o
   8   4   2       50.11       40.30      3.17 o
   9   4   2       79.69       75.37      4.49 o
  10   4   2      109.61      103.19      4.30 o
  11   4   2       45.65       47.93      3.36 o
  12   4   2       20.83       21.35      2.83 o
 -12   5   2        0.32       -0.15      2.15 o
 -11   5   2       18.67       18.56      2.52 o
 -10   5   2       35.92       40.79      2.99 o
  -9   5   2      132.43      129.31      4.55 o
  -8   5   2      195.09      192.51      5.30 o
  -7   5   2      129.11      122.15      5.25 o
  -6   5   2       16.93       23.53      5.69 o
  -5   5   2      358.63      323.77      5.50 o
  -4   5   2        1.87        7.60      2.95 o
  -3   5   2       63.41       65.32      1.70 o
  -2   5   2     1886.94     2039.59     24.93 o
  -1   5   2     1093.08     1077.62     13.48 o
   0   5   2     1171.01     1165.19     15.48 o
   1   5   2     1100.33     1073.40     11.68 o
   2   5   2     1894.08     2009.09     21.55 o
   3   5   2       68.14       68.39      1.38 o
   4   5   2        1.70        5.69      1.53 o
   5   5   2      365.42      325.24      6.23 o
   6   5   2       17.76       22.81      2.74 o
   7   5   2      123.23      118.37      3.94 o
   8   5   2      196.39      190.98      5.23 o
   9   5   2      132.70      128.22      9.74 o
  10   5   2       36.63       40.90      3.17 o
  11   5   2       17.61       20.35      4.16 o
  12   5   2        0.28        2.63      3.50 o
 -11   6   2        3.20        2.53      2.10 o
 -10   6   2        0.65       -1.19      1.78 o
  -9   6   2       10.66        7.54      2.08 o
  -8   6   2       29.25       35.85      3.28 o
  -7   6   2       29.69       33.39      2.31 o
  -6   6   2      182.29      167.68      3.60 o
  -5   6   2      113.54      122.43      4.46 o
  -4   6   2      345.80      364.34      5.67 o
  -3   6   2      162.22      170.16      3.27 o
  -2   6   2       95.77      114.96      2.01 o
  -1   6   2      286.29      331.13      4.21 o
   0   6   2      571.38      711.20      8.04 o
   1   6   2      294.06      345.16      4.26 o
   2   6   2       99.39      116.81      2.01 o
   3   6   2      165.95      170.46      2.30 o
   4   6   2      356.91      374.05      4.88 o
   5   6   2      114.39      125.57      3.21 o
   6   6   2      191.30      176.39      4.60 o
   7   6   2       29.19       25.33      2.05 o
   8   6   2       29.19       34.79      3.94 o
   9   6   2       10.29        0.88      2.84 o
  10   6   2        1.02       -2.63      2.63 o
  11   6   2        3.17        4.16      3.50 o
 -11   7   2       31.04       35.01      4.81 o
 -10   7   2        3.50        6.35      3.50 o
  -9   7   2       53.15       48.14      4.81 o
  -8   7   2       48.17       39.23      3.61 o
  -7   7   2      350.27      332.18      5.96 o
  -6   7   2        5.27        7.48      1.15 o
  -5   7   2        1.59        2.34      0.87 o
  -4   7   2      298.50      305.95      5.04 o
  -3   7   2      137.62      126.60      2.33 o
  -2   7   2      116.71      132.93      3.88 o
  -1   7   2       51.35       65.97      1.42 o
   0   7   2        0.85        0.22      0.40 o
   1   7   2       52.75       65.75      1.46 o
   2   7   2      115.45      127.42      2.24 o
   3   7   2      136.02      120.75      2.29 o
   4   7   2      298.06      306.10      4.37 o
   5   7   2        1.09        1.97      0.66 o
   6   7   2        4.97        6.98      1.16 o
   7   7   2      352.91      357.12     10.94 o
   8   7   2       47.48       32.39      3.94 o
   9   7   2       51.08       55.36      5.03 o
  10   7   2        3.30       -0.44      3.06 o
  11   7   2       32.04       32.39      4.81 o
 -10   8   2       33.83       26.70      4.60 o
  -9   8   2       19.69       16.85      3.72 o
  -8   8   2       58.38       60.40      5.25 o
  -7   8   2       42.84       38.59      2.62 o
  -6   8   2       94.38       95.30      3.63 o
  -5   8   2      302.26      303.14      5.28 o
  -4   8   2        8.95        8.02      0.92 o
  -3   8   2      257.92      248.35      3.31 o
  -2   8   2      696.94      696.34      8.28 o
  -1   8   2      301.27      330.97      4.33 o
   0   8   2        0.87        0.79      0.74 o
   1   8   2      301.05      322.68      5.40 o
   2   8   2      706.73      704.04      8.34 o
   3   8   2      259.39      249.18      3.80 o
   4   8   2       10.80        7.71      0.93 o
   5   8   2      299.81      299.02      4.61 o
   6   8   2       96.59       96.80      3.14 o
   7   8   2       42.26       41.53      2.18 o
   8   8   2       56.65       60.46      2.67 o
   9   8   2       19.32       19.75      2.74 o
  10   8   2       33.50       31.94      3.17 o
 -10   9   2        0.48       -2.63      3.28 o
  -9   9   2      111.72      116.41      7.00 o
  -8   9   2       13.01       12.91      3.50 o
  -7   9   2       10.91       14.89      4.70 o
  -6   9   2       15.79       17.16      2.08 o
  -5   9   2      219.78      210.01      4.91 o
  -4   9   2      912.92      878.04     10.64 o
  -3   9   2       84.63       84.20      3.09 o
  -2   9   2       48.69       32.46      2.08 o
  -1   9   2      114.06      111.46      3.63 o
   0   9   2       18.55       18.68      2.86 o
   1   9   2      115.34      115.45      2.72 o
   2   9   2       48.00       37.05      1.72 o
   3   9   2       88.80       87.86      2.71 o
   4   9   2      910.94      883.27     10.58 o
   5   9   2      220.00      215.64      3.77 o
   6   9   2       15.74       18.96      1.35 o
   7   9   2       11.50       13.73      1.60 o
   8   9   2       12.71       15.84      2.81 o
   9   9   2      110.02      116.39      3.81 o
  10   9   2        0.47       -1.43      1.45 o
  -9  10   2        1.93        0.22      3.28 o
  -8  10   2       85.05       89.04      4.34 o
  -7  10   2        6.38        6.17      1.23 o
  -6  10   2       23.05       24.22      1.84 o
  -5  10   2      111.39      108.33      3.16 o
  -4  10   2       17.26       19.80      1.93 o
  -3  10   2       96.91       96.67      3.48 o
  -2  10   2       40.90       36.12      2.24 o
  -1  10   2       60.36       51.61      2.55 o
   0  10   2        1.56        2.00      1.15 o
   1  10   2       59.08       49.12      2.62 o
   2  10   2       39.17       33.40      1.76 o
   3  10   2       94.94       91.24      2.68 o
   4  10   2       15.42       15.67      1.46 o
   5  10   2      109.72      105.47      3.03 o
   6  10   2       22.59       22.83      2.41 o
   7  10   2        6.40        1.58      1.38 o
   8  10   2       84.44       92.18      4.24 o
   9  10   2        1.84        0.52      1.54 o
  -8  11   2        1.36       -0.01      1.49 o
  -7  11   2       70.26       68.98      2.95 o
  -6  11   2        6.77        7.59      1.51 o
  -5  11   2       54.71       51.75      2.94 o
  -4  11   2       46.73       45.61      2.70 o
  -3  11   2       39.15       47.38      2.63 o
  -2  11   2       59.29       53.69      3.94 o
  -1  11   2       73.11       58.07      2.86 o
   0  11   2      460.59      450.15     12.80 o
   1  11   2       73.51       55.14      2.79 o
   2  11   2       62.14       59.15      2.86 o
   3  11   2       39.91       46.43      2.70 o
   4  11   2       47.29       46.08      2.95 o
   5  11   2       54.00       51.19      2.86 o
   6  11   2        7.09        6.45      2.95 o
   7  11   2       69.77       69.45      3.48 o
   8  11   2        1.37        4.95      1.93 o
  -7  12   2        3.49        6.49      1.93 o
  -6  12   2        6.15        6.23      3.83 o
  -5  12   2       50.31       56.76      3.25 o
  -4  12   2        6.28        8.01      1.86 o
  -3  12   2       12.37       15.76      2.95 o
  -2  12   2        7.95        6.60      1.62 o
  -1  12   2       44.54       45.49      2.95 o
   0  12   2       14.47       15.87      1.93 o
   1  12   2       46.34       50.49      2.94 o
   2  12   2        8.43       10.56      1.77 o
   3  12   2       12.78       15.93      2.01 o
   4  12   2        6.54        7.44      2.41 o
   5  12   2       50.37       52.30      4.38 o
   6  12   2        6.48        5.25      2.41 o
   7  12   2        3.31        3.94      2.63 o
  -5  13   2        3.15        4.75      1.77 o
  -4  13   2       13.62       12.36      2.08 o
  -3  13   2       53.76       59.54      3.32 o
  -2  13   2       16.39       18.06      2.24 o
  -1  13   2        6.59        9.58      1.93 o
   0  13   2       38.41       33.26      2.63 o
   1  13   2        6.78       11.17      2.19 o
   2  13   2       15.83       19.05      3.39 o
   3  13   2       54.50       66.52      5.03 o
   4  13   2       12.78       10.28      2.84 o
   5  13   2        2.98        6.35      2.84 o
  -3  14   2       15.08       18.04      2.39 o
  -2  14   2       35.00       41.65      3.50 o
  -1  14   2      102.82      109.09      5.03 o
   0  14   2       20.05       27.66      2.70 o
   1  14   2      102.40      103.02      4.33 o
   2  14   2       35.42       42.89      4.60 o
   3  14   2       14.61       17.94      3.72 o
   1   0   3      302.00      297.29     14.33 o
   2   0   3     8219.06     8084.38    111.39 o
   3   0   3     1852.71     1870.10     28.39 o
   4   0   3       12.44       17.51      1.53 o
   5   0   3     1219.04     1236.10     30.31 o
   6   0   3      792.96      747.48     13.90 o
   7   0   3       21.75       11.85      1.53 o
   8   0   3      245.65      241.88      5.96 o
   9   0   3      128.47      130.24      7.88 o
  10   0   3      315.35      304.70      7.50 o
  11   0   3        3.69        8.61      2.08 o
  12   0   3        0.19        1.64      2.30 o
 -12   1   3        1.28       -0.50      1.93 o
 -11   1   3       98.98       95.30      4.33 o
 -10   1   3        1.29        0.44      1.58 o
  -9   1   3      398.58      386.67     11.05 o
  -8   1   3       60.02       60.18      3.28 o
  -7   1   3      188.21      181.66      4.72 o
  -6   1   3      185.10      179.05      4.41 o
  -5   1   3     1533.40     1565.89     24.37 o
  -4   1   3     2402.53     2518.83     37.75 o
  -3   1   3      107.57      131.87      3.17 o
  -2   1   3      799.59      792.14     10.06 o
  -1   1   3     6259.97     6437.57     78.55 o
   0   1   3        1.06        6.51      1.31 o
   1   1   3     6291.12     6299.84     77.12 o
   2   1   3      791.85      792.55     10.11 o
   3   1   3      104.37      122.38      6.56 o
   4   1   3     2377.09     2457.87     39.72 o
   5   1   3     1542.94     1537.46     24.22 o
   6   1   3      188.32      178.17      5.36 o
   7   1   3      194.41      183.84      5.58 o
   8   1   3       56.82       52.44      2.77 o
   9   1   3      397.39      379.14      8.35 o
  10   1   3        1.28       -1.17      1.86 o
  11   1   3       99.43      102.44      4.48 o
  12   1   3        1.26       -0.13      1.99 o
 -12   2   3        2.08        5.38      2.31 o
 -11   2   3       10.05        9.47      2.15 o
 -10   2   3       38.22       35.09      2.70 o
  -9   2   3      201.38      201.65      9.08 o
  -8   2   3       25.86       25.51      2.15 o
  -7   2   3       95.36       94.49      3.25 o
  -6   2   3      272.74      260.86      8.32 o
  -5   2   3       20.98       33.82      1.70 o
  -4   2   3        3.72        2.52      1.86 o
  -3   2   3     4974.50     5057.91    136.06 o
  -2   2   3      678.66      708.26     13.53 o
  -1   2   3      221.68      216.54      3.07 o
   0   2   3     6880.87     7090.96     85.55 o
   1   2   3      229.57      216.57      3.07 o
   2   2   3      690.90      708.89      7.82 o
   3   2   3     4929.24     5168.67     81.95 o
   4   2   3        2.98        1.09      1.53 o
   5   2   3       20.75       26.30      2.63 o
   6   2   3      264.00      255.82      8.86 o
   7   2   3       95.31       91.27      8.10 o
   8   2   3       29.20       31.44      2.21 o
   9   2   3      197.00      197.58      7.99 o
  10   2   3       39.94       41.78      4.16 o
  11   2   3       10.13        7.06      2.15 o
  12   2   3        1.82        1.54      2.24 o
 -12   3   3       28.14       35.68      3.25 o
 -11   3   3       13.63       16.74      2.63 o
 -10   3   3       76.39       73.56      3.70 o
  -9   3   3       33.56       34.73      2.62 o
  -8   3   3      176.00      171.16      6.02 o
  -7   3   3      386.65      392.17      7.96 o
  -6   3   3      240.08      245.80      5.49 o
  -5   3   3       18.66       25.63      1.68 o
  -4   3   3      212.23      188.53      3.32 o
  -3   3   3      188.92      175.20      3.68 o
  -2   3   3       72.02       94.78      1.89 o
  -1   3   3       50.44       54.07      1.46 o
   0   3   3       31.22       21.71      0.81 o
   1   3   3       48.62       51.38      0.98 o
   2   3   3       74.94      100.12      1.72 o
   3   3   3      198.77      179.30      3.37 o
   4   3   3      203.73      183.99      3.86 o
   5   3   3       20.55       21.52      1.86 o
   6   3   3      237.95      251.72      5.48 o
   7   3   3      391.41      379.97      7.80 o
   8   3   3      172.53      166.77      4.86 o
   9   3   3       32.15       33.14      2.46 o
  10   3   3       74.62       70.64      7.22 o
  11   3   3       13.93       13.00      2.31 o
  12   3   3       27.60       34.87      3.24 o
 -12   4   3       32.20       34.49      3.24 o
 -11   4   3       69.50       66.92      5.80 o
 -10   4   3        1.57        5.98      1.99 o
  -9   4   3       12.56       15.91      2.15 o
  -8   4   3      173.16      162.42      4.70 o
  -7   4   3       64.75       74.91      3.01 o
  -6   4   3      123.86      128.23      5.03 o
  -5   4   3        1.49        0.68      1.14 o
  -4   4   3      224.29      284.56      4.63 o
  -3   4   3      719.36      826.39     10.99 o
  -2   4   3      937.13      948.85     12.21 o
  -1   4   3     1696.66     1801.34     27.39 o
   0   4   3     1127.75     1129.39     14.11 o
   1   4   3     1724.99     1828.10     19.20 o
   2   4   3      925.59      960.23     10.44 o
   3   4   3      737.02      843.99      8.33 o
   4   4   3      227.94      293.12      6.88 o
   5   4   3        0.90       -0.73      0.73 o
   6   4   3      128.96      125.23      3.61 o
   7   4   3       62.87       68.41      2.84 o
   8   4   3      167.32      146.02      4.46 o
   9   4   3       12.14       11.48      1.89 o
  10   4   3        1.26        0.33      1.73 o
  11   4   3       68.21       71.19      3.99 o
  12   4   3       32.74       31.73      4.81 o
 -11   5   3        3.77        5.72      2.21 o
 -10   5   3        3.97        2.49      1.89 o
  -9   5   3       69.98       69.94      3.46 o
  -8   5   3      182.61      184.72      5.23 o
  -7   5   3      106.40       93.71      3.52 o
  -6   5   3       14.35       17.93      1.34 o
  -5   5   3       85.53       93.39      2.95 o
  -4   5   3     1083.82     1117.92     14.73 o
  -3   5   3       67.25       75.15      2.29 o
  -2   5   3      468.95      473.48      6.48 o
  -1   5   3      962.60     1044.34     13.18 o
   0   5   3      421.70      392.57      4.66 o
   1   5   3      960.10     1046.25     13.22 o
   2   5   3      455.87      453.24      5.49 o
   3   5   3       62.09       70.88      1.32 o
   4   5   3     1085.82     1132.77     11.74 o
   5   5   3       80.51       89.53      9.41 o
   6   5   3       13.98       16.70      1.42 o
   7   5   3      102.39       94.30      4.60 o
   8   5   3      184.02      175.42      4.92 o
   9   5   3       67.94       56.83      3.21 o
  10   5   3        4.36        6.13      3.06 o
  11   5   3        3.50        4.81      3.28 o
 -11   6   3        1.85       -1.36      1.89 o
 -10   6   3        7.62        4.72      2.05 o
  -9   6   3        2.81        2.07      1.73 o
  -8   6   3        4.46        4.04      1.68 o
  -7   6   3      458.73      434.56      8.87 o
  -6   6   3      467.33      421.60      6.81 o
  -5   6   3      222.65      230.49      4.28 o
  -4   6   3      401.70      416.11      6.31 o
  -3   6   3     1342.04     1392.36     17.64 o
  -2   6   3       24.58       28.94      1.46 o
  -1   6   3      883.09      817.19      9.10 o
   0   6   3        2.15        7.37      1.58 o
   1   6   3      871.95      806.62      9.10 o
   2   6   3       27.54       30.68      1.22 o
   3   6   3     1328.66     1371.55     15.15 o
   4   6   3      392.44      412.99      4.71 o
   5   6   3      224.67      234.10      3.61 o
   6   6   3      461.82      417.50      8.51 o
   7   6   3      462.39      439.18     12.69 o
   8   6   3        4.16        1.53      2.41 o
   9   6   3        2.73        0.44      2.63 o
  10   6   3        7.63        8.53      3.28 o
  11   6   3        2.00       -2.84      2.84 o
 -11   7   3        0.10        1.97      3.50 o
 -10   7   3       11.37       11.82      3.94 o
  -9   7   3       29.27       26.33      2.47 o
  -8   7   3       36.59       38.91      2.73 o
  -7   7   3       21.37       23.00      2.06 o
  -6   7   3      110.76       96.86      2.79 o
  -5   7   3      141.21      142.44      3.27 o
  -4   7   3      240.43      243.01      4.27 o
  -3   7   3      254.54      255.44      4.32 o
  -2   7   3     1323.96     1290.82     16.38 o
  -1   7   3      317.80      300.41      3.94 o
   0   7   3      238.50      241.72      3.20 o
   1   7   3      319.20      296.71      3.94 o
   2   7   3     1323.99     1273.97     14.14 o
   3   7   3      247.55      250.21      4.28 o
   4   7   3      234.64      227.41      3.63 o
   5   7   3      143.92      149.04      3.00 o
   6   7   3      113.76      106.57      2.46 o
   7   7   3       20.82       22.05      2.05 o
   8   7   3       36.60       33.78      2.70 o
   9   7   3       29.51       23.92      2.63 o
  10   7   3       11.37       11.82      3.50 o
  11   7   3        0.11        0.71      2.52 o
 -10   8   3        7.08        2.63      3.50 o
  -9   8   3       17.36       19.48      3.94 o
  -8   8   3        9.50       11.38      3.28 o
  -7   8   3       49.05       50.48      2.99 o
  -6   8   3       29.54       36.27      3.86 o
  -5   8   3      626.14      581.85      8.66 o
  -4   8   3       91.17       91.53      2.54 o
  -3   8   3      872.32      826.01     16.18 o
  -2   8   3      130.32      128.51      2.32 o
  -1   8   3     1443.54     1451.30     18.49 o
   0   8   3      233.28      242.72      4.19 o
   1   8   3     1432.24     1447.62     18.49 o
   2   8   3      127.39      123.88      2.37 o
   3   8   3      860.71      803.88      9.60 o
   4   8   3       88.48       84.66      2.48 o
   5   8   3      635.70      568.91     15.74 o
   6   8   3       29.54       33.63      1.93 o
   7   8   3       48.44       49.01      2.37 o
   8   8   3        9.45        4.95      1.46 o
   9   8   3       17.05       19.16      1.96 o
  10   8   3        6.96        9.32      1.86 o
  -9   9   3       19.79       24.29      4.38 o
  -8   9   3       20.05       15.54      3.72 o
  -7   9   3       31.94       28.57      2.52 o
  -6   9   3       21.24       18.08      2.15 o
  -5   9   3      129.46      121.60      3.33 o
  -4   9   3       76.47       70.16      2.99 o
  -3   9   3      178.78      180.58      3.69 o
  -2   9   3       69.56       70.41      2.12 o
  -1   9   3      307.04      292.74      4.99 o
   0   9   3      187.16      176.47      3.94 o
   1   9   3      306.74      298.18      5.08 o
   2   9   3       66.10       65.07      2.14 o
   3   9   3      176.19      175.47      3.66 o
   4   9   3       79.98       69.07      2.66 o
   5   9   3      130.32      126.34      3.24 o
   6   9   3       21.50       24.02      1.72 o
   7   9   3       31.41       25.96      1.93 o
   8   9   3       20.09       18.65      2.54 o
   9   9   3       19.53       21.53      2.29 o
  -9  10   3        1.30       -3.28      3.50 o
  -8  10   3       12.52        9.26      2.21 o
  -7  10   3       14.14       16.41      2.89 o
  -6  10   3        8.87        7.61      2.18 o
  -5  10   3       56.22       57.68      2.39 o
  -4  10   3      199.09      195.57      5.25 o
  -3  10   3      191.76      187.38      5.10 o
  -2  10   3       18.78       21.75      1.77 o
  -1  10   3       12.74       11.42      2.52 o
   0  10   3      491.91      492.31      9.51 o
   1  10   3       13.12       11.85      1.28 o
   2  10   3       19.97       17.91      1.38 o
   3  10   3      196.90      202.07      4.12 o
   4  10   3      198.91      198.71      4.33 o
   5  10   3       54.27       55.21      2.79 o
   6  10   3        8.32       10.06      2.95 o
   7  10   3       14.54       17.27      2.08 o
   8  10   3       12.57       14.21      2.17 o
   9  10   3        1.14        0.40      1.59 o
  -8  11   3       38.59       41.71      2.70 o
  -7  11   3       14.79       17.09      1.86 o
  -6  11   3       23.76       26.25      2.39 o
  -5  11   3        9.04        9.99      1.70 o
  -4  11   3       12.42       11.20      1.84 o
  -3  11   3       54.71       53.94      4.81 o
  -2  11   3       17.70       18.20      5.36 o
  -1  11   3       24.62       22.19      1.99 o
   0  11   3       67.60       74.90      3.24 o
   1  11   3       25.62       26.05      2.15 o
   2  11   3       18.90       19.86      2.63 o
   3  11   3       53.92       50.46      2.86 o
   4  11   3       13.41       11.10      1.70 o
   5  11   3        9.74       11.18      1.86 o
   6  11   3       24.54       29.65      2.39 o
   7  11   3       15.08       16.16      2.08 o
   8  11   3       38.61       41.77      3.17 o
  -7  12   3       47.57       56.54      3.39 o
  -6  12   3       25.38       23.20      2.36 o
  -5  12   3       23.80       28.03      2.52 o
  -4  12   3       30.28       23.97      2.31 o
  -3  12   3        3.14        2.45      1.46 o
  -2  12   3        4.92        4.27      2.19 o
  -1  12   3      114.22      110.02      4.81 o
   0  12   3        0.00        1.75      1.37 o
   1  12   3      116.80      117.67      4.10 o
   2  12   3        4.52        4.45      1.46 o
   3  12   3        3.49        2.63      2.19 o
   4  12   3       30.63       22.98      3.50 o
   5  12   3       24.71       24.29      3.50 o
   6  12   3       25.64       30.64      3.72 o
   7  12   3       48.18       50.33      4.81 o
  -5  13   3       82.56       84.22      3.94 o
  -4  13   3        1.31        1.57      1.77 o
  -3  13   3       17.97       26.92      3.06 o
  -2  13   3       81.21       80.26      3.87 o
  -1  13   3        5.06        4.81      1.68 o
   0  13   3        8.14        8.52      1.84 o
   1  13   3        5.27        4.55      1.62 o
   2  13   3       82.73       94.09      5.91 o
   3  13   3       17.60       24.29      3.50 o
   4  13   3        1.37        1.09      2.41 o
   5  13   3       83.62       81.18      5.91 o
  -2  14   3        9.95       16.34      2.39 o
  -1  14   3        5.22        4.36      1.84 o
   0  14   3        2.63        2.50      1.62 o
   1  14   3        5.44        4.60      2.84 o
   2  14   3        9.75       19.48      3.72 o
   0   0   4    25933.61    21527.63    370.03 o
   1   0   4     6858.66     6728.79    100.18 o
   2   0   4      703.91      741.38      9.60 o
   3   0   4     2780.36     2773.59    104.38 o
   4   0   4       57.44       40.37      1.70 o
   5   0   4       33.48       28.49      2.84 o
   6   0   4        3.37        4.17      1.08 o
   7   0   4       37.51       34.79      2.17 o
   8   0   4      629.81      612.69     11.53 o
   9   0   4        5.53        5.47      1.70 o
  10   0   4        3.16        7.58      3.39 o
  11   0   4       46.27       46.49      3.25 o
  12   0   4        4.97        1.55      2.08 o
 -12   1   4       25.09       21.05      3.72 o
 -11   1   4       66.22       69.70      3.87 o
 -10   1   4       56.14       55.45      6.78 o
  -9   1   4      205.46      197.70      6.46 o
  -8   1   4       87.44       83.19      3.40 o
  -7   1   4      151.65      160.43      4.33 o
  -6   1   4       45.84       48.28      2.32 o
  -5   1   4      537.21      524.38      9.21 o
  -4   1   4      194.58      240.86      6.13 o
  -3   1   4     1444.51     1443.94     22.90 o
  -2   1   4      316.97      351.86      4.76 o
  -1   1   4     4753.44     4763.03     56.83 o
   0   1   4     2160.58     2108.40     34.25 o
   1   1   4     4814.42     4687.92     56.63 o
   2   1   4      312.03      335.79      4.07 o
   3   1   4     1483.11     1515.42     18.70 o
   4   1   4      189.21      223.46      9.08 o
   5   1   4      528.06      500.43      9.05 o
   6   1   4       47.03       46.35      2.84 o
   7   1   4      150.01      145.32      5.03 o
   8   1   4       87.28       83.85      3.39 o
   9   1   4      207.22      196.96      5.56 o
  10   1   4       57.50       54.46      3.32 o
  11   1   4       65.32       63.46      3.77 o
  12   1   4       24.92       18.82      5.36 o
 -12   2   4        8.39        9.28      4.05 o
 -11   2   4       25.67       24.96      2.79 o
 -10   2   4       38.36       37.61      4.81 o
  -9   2   4       66.71       69.25      3.48 o
  -8   2   4       21.16       22.24      3.17 o
  -7   2   4      114.17      104.59      5.80 o
  -6   2   4      279.97      285.60      8.75 o
  -5   2   4      320.64      331.23      6.57 o
  -4   2   4      233.04      254.00      5.03 o
  -3   2   4      607.57      658.99      8.90 o
  -2   2   4     1980.06     2001.54     37.98 o
  -1   2   4     2398.07     2415.99     31.40 o
   0   2   4      716.38      711.61     10.01 o
   1   2   4     2372.66     2367.35     28.97 o
   2   2   4     1963.29     1968.74     28.90 o
   3   2   4      601.38      624.20      8.90 o
   4   2   4      226.24      247.26      4.87 o
   5   2   4      321.39      341.25      6.49 o
   6   2   4      282.07      282.27      5.87 o
   7   2   4      111.13      106.00      3.50 o
   8   2   4       21.39       24.80      2.01 o
   9   2   4       69.05       70.87      3.32 o
  10   2   4       37.08       36.05      3.06 o
  11   2   4       26.41       25.53      2.77 o
  12   2   4        8.25       13.70      3.28 o
 -12   3   4       35.10       39.47      3.40 o
 -11   3   4        4.35        5.31      2.08 o
 -10   3   4        1.31       -0.43      1.62 o
  -9   3   4       52.78       55.24      3.24 o
  -8   3   4      423.58      399.75      8.66 o
  -7   3   4       43.19       45.43      2.62 o
  -6   3   4      429.39      413.94      8.11 o
  -5   3   4      290.61      327.27      6.57 o
  -4   3   4      215.14      200.39      3.91 o
  -3   3   4     1758.72     1784.40     21.89 o
  -2   3   4     2235.96     2301.81     24.29 o
  -1   3   4      132.92      128.03      2.33 o
   0   3   4       11.25       17.37      1.72 o
   1   3   4      146.14      140.73      1.87 o
   2   3   4     2221.63     2283.41     24.23 o
   3   3   4     1721.33     1733.29     19.23 o
   4   3   4      223.41      211.62      3.61 o
   5   3   4      299.56      335.46      6.34 o
   6   3   4      429.44      413.95      7.87 o
   7   3   4       42.23       37.55      2.39 o
   8   3   4      421.30      408.90      8.42 o
   9   3   4       51.57       58.10      3.15 o
  10   3   4        1.56        1.08      1.86 o
  11   3   4        4.55       -0.51      1.89 o
  12   3   4       36.13       40.90      3.39 o
 -12   4   4        6.86        5.00      2.36 o
 -11   4   4       25.09       23.34      3.28 o
 -10   4   4        8.20        6.66      2.05 o
  -9   4   4       80.02       83.32      3.77 o
  -8   4   4      161.24      170.17      8.21 o
  -7   4   4      129.53      120.11      3.93 o
  -6   4   4      212.00      215.74      5.36 o
  -5   4   4      614.24      607.77      8.71 o
  -4   4   4      325.35      345.14      5.34 o
  -3   4   4      290.52      301.60      4.58 o
  -2   4   4      288.89      354.23      6.27 o
  -1   4   4      100.64      106.26      4.38 o
   0   4   4      468.01      453.09      7.13 o
   1   4   4       96.33      100.55      1.59 o
   2   4   4      294.26      354.50      4.31 o
   3   4   4      280.26      285.83      3.28 o
   4   4   4      323.44      344.45      5.12 o
   5   4   4      609.85      609.97      8.62 o
   6   4   4      214.97      215.34      4.92 o
   7   4   4      128.49      115.31      3.68 o
   8   4   4      161.14      170.49      4.86 o
   9   4   4       84.16       84.40      3.61 o
  10   4   4        7.73        7.22      2.05 o
  11   4   4       26.17       20.13      4.16 o
  12   4   4        7.30        8.97      3.72 o
 -11   5   4       23.27       26.33      3.72 o
 -10   5   4      192.48      205.02      6.25 o
  -9   5   4       47.12       48.92      3.30 o
  -8   5   4       75.30       83.00      3.68 o
  -7   5   4      249.60      233.91      6.35 o
  -6   5   4      502.41      455.07      7.23 o
  -5   5   4      200.82      196.26      4.38 o
  -4   5   4     1174.52     1250.74     16.29 o
  -3   5   4       92.31       96.75      2.27 o
  -2   5   4        5.33        8.01      1.86 o
  -1   5   4      892.44      954.84     15.01 o
   0   5   4      720.08      720.56     11.68 o
   1   5   4      873.52      945.12     10.42 o
   2   5   4        6.34        8.09      0.69 o
   3   5   4       92.54       99.88      1.50 o
   4   5   4     1164.06     1250.19     12.36 o
   5   5   4      202.47      202.30      3.95 o
   6   5   4      488.39      459.38      7.13 o
   7   5   4      246.87      230.21      5.45 o
   8   5   4       80.45       81.34      3.36 o
   9   5   4       48.50       48.14      4.60 o
  10   5   4      194.46      210.29      9.19 o
  11   5   4       22.55       18.82      4.16 o
 -11   6   4       23.92       18.19      2.84 o
 -10   6   4       38.27       40.03      6.24 o
  -9   6   4      108.42      117.47      4.52 o
  -8   6   4       88.06       73.48      3.42 o
  -7   6   4       60.22       65.96      2.99 o
  -6   6   4      454.61      439.62      7.10 o
  -5   6   4      306.22      292.29      5.04 o
  -4   6   4      526.05      521.00      7.74 o
  -3   6   4      170.08      187.56      3.48 o
  -2   6   4      200.92      194.34      4.17 o
  -1   6   4      550.86      537.05      8.47 o
   0   6   4        4.53        4.26      0.75 o
   1   6   4      545.49      527.43      7.27 o
   2   6   4      195.62      194.96      2.89 o
   3   6   4      165.55      187.88      2.88 o
   4   6   4      529.51      532.38      6.55 o
   5   6   4      295.14      282.14      4.21 o
   6   6   4      449.93      440.79      9.42 o
   7   6   4       55.08       54.62      3.09 o
   8   6   4       87.12       74.61      3.63 o
   9   6   4      107.52      114.20      4.56 o
  10   6   4       38.92       41.80      4.81 o
  11   6   4       23.64       16.41      3.94 o
 -11   7   4       31.82       32.17      5.03 o
 -10   7   4        3.26        3.64      1.97 o
  -9   7   4       27.93       36.27      5.03 o
  -8   7   4      235.24      234.81      6.23 o
  -7   7   4       54.94       54.58      2.28 o
  -6   7   4      127.32      128.81      3.32 o
  -5   7   4      641.86      597.87      8.96 o
  -4   7   4      108.12      110.45      3.73 o
  -3   7   4       54.11       59.53      3.50 o
  -2   7   4      343.58      332.76      5.21 o
  -1   7   4       75.35       88.41      1.68 o
   0   7   4      168.71      173.49      3.19 o
   1   7   4       73.88       80.24      3.16 o
   2   7   4      341.72      333.46      4.51 o
   3   7   4       52.62       55.85      1.57 o
   4   7   4      106.33      111.81      2.62 o
   5   7   4      642.67      606.78      7.58 o
   6   7   4      127.14      133.84      3.32 o
   7   7   4       55.08       56.34      2.38 o
   8   7   4      231.33      240.53      5.17 o
   9   7   4       27.81       32.21      2.21 o
  10   7   4        3.41        1.97      2.63 o
  11   7   4       31.76       37.49      3.46 o
 -10   8   4        8.19        6.13      3.72 o
  -9   8   4        9.39       10.07      3.50 o
  -8   8   4        2.54        3.06      2.84 o
  -7   8   4      139.98      135.97      4.06 o
  -6   8   4       22.23       19.19      1.84 o
  -5   8   4      192.01      189.79      4.01 o
  -4   8   4        5.25        2.93      1.02 o
  -3   8   4      486.17      464.22      7.02 o
  -2   8   4        7.29       10.10      1.07 o
  -1   8   4        0.96        3.13      1.15 o
   0   8   4      328.39      338.56      5.42 o
   1   8   4        0.98        1.59      1.02 o
   2   8   4        7.58        8.88      1.42 o
   3   8   4      478.24      460.31      9.25 o
   4   8   4        5.79        5.15      0.86 o
   5   8   4      190.67      183.84      4.00 o
   6   8   4       21.18       18.04      1.88 o
   7   8   4      138.26      140.68      3.74 o
   8   8   4        2.61        1.91      1.38 o
   9   8   4        9.59       13.22      1.86 o
  10   8   4        8.38        6.92      1.73 o
  -9   9   4       10.34        7.66      3.72 o
  -8   9   4        7.00        5.25      3.28 o
  -7   9   4      114.54      118.43      4.48 o
  -6   9   4       49.59       52.52      2.99 o
  -5   9   4        4.50        1.81      1.58 o
  -4   9   4       77.63       68.93      2.31 o
  -3   9   4      304.41      264.53      4.82 o
  -2   9   4      134.84      129.54      3.01 o
  -1   9   4       86.54       82.75      2.34 o
   0   9   4      301.90      286.52      4.95 o
   1   9   4       86.66       80.29      4.13 o
   2   9   4      130.93      126.02      3.06 o
   3   9   4      306.03      267.45      6.11 o
   4   9   4       74.24       59.84      2.94 o
   5   9   4        5.00        6.47      1.97 o
   6   9   4       47.95       51.25      2.31 o
   7   9   4      115.62      120.85      4.78 o
   8   9   4        7.18        4.81      1.58 o
   9   9   4       10.65       14.83      2.44 o
  -9  10   4       38.63       45.30      5.25 o
  -8  10   4        1.62       -1.37      1.97 o
  -7  10   4       20.69       21.46      2.46 o
  -6  10   4        3.47        4.14      1.38 o
  -5  10   4      127.04      126.13      4.25 o
  -4  10   4       88.85       81.68      4.60 o
  -3  10   4       96.27      100.24      3.55 o
  -2  10   4      296.25      286.01      6.49 o
  -1  10   4      189.83      205.23      4.13 o
   0  10   4        5.14        3.89      1.12 o
   1  10   4      189.83      201.54      4.11 o
   2  10   4      299.52      286.93      5.21 o
   3  10   4       96.49       90.61      8.04 o
   4  10   4       91.66       81.17      3.39 o
   5  10   4      132.21      131.37      4.25 o
   6  10   4        3.67        4.60      1.55 o
   7  10   4       21.89       21.57      2.32 o
   8  10   4        1.74       -0.80      1.52 o
   9  10   4       40.39       45.76      3.24 o
  -8  11   4       22.21       25.25      2.23 o
  -7  11   4       19.66       18.52      2.20 o
  -6  11   4        1.03        0.47      1.46 o
  -5  11   4       35.71       38.00      3.72 o
  -4  11   4      178.82      167.21      5.01 o
  -3  11   4       21.18       24.34      2.17 o
  -2  11   4       88.94       79.81      3.30 o
  -1  11   4       43.41       35.32      2.46 o
   0  11   4        6.04        7.41      2.84 o
   1  11   4       45.80       40.48      2.55 o
   2  11   4       88.55       81.41      5.69 o
   3  11   4       21.38       19.58      1.99 o
   4  11   4      181.99      171.43      4.94 o
   5  11   4       36.48       36.04      2.55 o
   6  11   4        0.84        1.26      1.46 o
   7  11   4       19.24       17.30      2.41 o
   8  11   4       23.47       28.33      6.24 o
  -6  12   4        2.39        3.57      3.50 o
  -5  12   4        2.16        1.58      1.62 o
  -4  12   4       87.03       77.03      3.55 o
  -3  12   4       57.11       62.50      3.32 o
  -2  12   4      103.19      110.75      4.17 o
  -1  12   4       16.52       15.27      1.93 o
   0  12   4       14.46       18.20      1.99 o
   1  12   4       16.32       16.49      1.93 o
   2  12   4      103.71      109.63      6.13 o
   3  12   4       56.96       56.02      4.81 o
   4  12   4       87.61       85.34      5.47 o
   5  12   4        1.82        3.28      2.63 o
   6  12   4        2.65        1.09      2.41 o
  -5  13   4       31.04       32.36      2.86 o
  -4  13   4       42.62       46.69      3.17 o
  -3  13   4      170.45      175.58      5.48 o
  -2  13   4        4.40        3.66      1.77 o
  -1  13   4       23.27       23.97      2.39 o
   0  13   4        0.03        0.76      1.46 o
   1  13   4       23.03       21.01      3.28 o
   2  13   4        4.18        7.00      2.84 o
   3  13   4      173.21      179.00      8.32 o
   4  13   4       42.52       44.42      4.38 o
   5  13   4       31.73       36.98      4.16 o
  -2  14   4       51.67       57.18      3.48 o
  -1  14   4       71.62       72.42      4.60 o
   0  14   4        1.65        1.31      2.63 o
   1  14   4       71.43       63.02      5.25 o
   2  14   4       51.63       55.36      5.25 o
   1   0   5     1727.91     1689.93     22.19 o
   2   0   5     4263.73     4380.94     45.75 o
   3   0   5     2712.41     2659.56     32.72 o
   4   0   5      477.56      524.99      9.13 o
   5   0   5      456.30      452.05      8.28 o
   6   0   5       22.67       17.33      1.55 o
   7   0   5      375.39      342.91     11.71 o
   8   0   5       16.39       13.42      3.39 o
   9   0   5      108.84      112.90      4.25 o
  10   0   5       34.52       37.42      2.86 o
  11   0   5       12.63       10.84      3.83 o
  12   0   5       12.50       12.79      2.63 o
 -12   1   5        4.92        4.05      2.17 o
 -11   1   5       16.69       10.42      2.32 o
 -10   1   5       57.71       56.76      3.48 o
  -9   1   5       51.15       48.26      3.09 o
  -8   1   5      594.84      588.31     13.13 o
  -7   1   5       41.73       39.62      6.02 o
  -6   1   5      649.49      635.41     22.76 o
  -5   1   5      234.09      228.84      5.03 o
  -4   1   5      529.76      529.38      9.28 o
  -3   1   5     4361.91     4390.05     54.07 o
  -2   1   5      890.67      920.96     14.42 o
  -1   1   5     1083.11     1144.00     17.48 o
   0   1   5     3794.79     3508.32     42.23 o
   1   1   5     1093.92     1162.14     14.27 o
   2   1   5      871.98      882.60     11.36 o
   3   1   5     4379.19     4484.14     46.46 o
   4   1   5      539.10      537.81      7.58 o
   5   1   5      240.04      236.23      9.74 o
   6   1   5      634.60      628.37     11.14 o
   7   1   5       43.98       38.70      3.39 o
   8   1   5      592.18      583.83     21.34 o
   9   1   5       51.59       47.86      3.50 o
  10   1   5       57.48       60.21      4.16 o
  11   1   5       17.30       16.07      3.61 o
  12   1   5        4.73        2.41      2.41 o
 -12   2   5       35.07       36.18      3.39 o
 -11   2   5       53.33       62.31      6.89 o
 -10   2   5        7.43        5.36      1.86 o
  -9   2   5      247.35      255.71      6.65 o
  -8   2   5       16.62       16.83      2.41 o
  -7   2   5      863.88      825.21     25.49 o
  -6   2   5      519.83      539.63      9.98 o
  -5   2   5      921.57      857.85     14.47 o
  -4   2   5      303.42      291.87      5.80 o
  -3   2   5       40.38       43.22      1.10 o
  -2   2   5     4471.65     4710.28     55.66 o
  -1   2   5     4149.91     4484.26     53.01 o
   0   2   5     4857.98     4917.11     58.95 o
   1   2   5     4126.34     4340.58     52.97 o
   2   2   5     4468.44     4542.31     55.62 o
   3   2   5       38.27       43.33      1.08 o
   4   2   5      295.78      294.13      4.86 o
   5   2   5      912.50      860.60     17.40 o
   6   2   5      525.97      536.14      9.82 o
   7   2   5      846.27      820.33     14.31 o
   8   2   5       17.39       16.44      1.93 o
   9   2   5      252.34      263.04      6.56 o
  10   2   5        7.72       10.03      2.08 o
  11   2   5       52.58       48.25      3.94 o
  12   2   5       35.69       41.21      3.94 o
 -12   3   5       37.39       40.36      4.27 o
 -11   3   5       42.26       46.78      3.39 o
 -10   3   5       94.94       91.23      6.89 o
  -9   3   5       79.73       69.82      3.55 o
  -8   3   5      815.98      788.28     19.26 o
  -7   3   5      230.40      221.43      5.63 o
  -6   3   5      330.53      328.68      6.96 o
  -5   3   5      303.83      293.52      7.00 o
  -4   3   5      653.95      701.43     11.76 o
  -3   3   5      335.59      341.34      4.34 o
  -2   3   5      598.45      619.19     10.13 o
  -1   3   5     2519.39     2701.36     32.93 o
   0   3   5     3488.32     3412.20     41.22 o
   1   3   5     2505.51     2718.74     28.30 o
   2   3   5      603.29      619.57      8.21 o
   3   3   5      338.87      341.12      4.28 o
   4   3   5      656.79      710.47      8.25 o
   5   3   5      309.15      294.15      4.83 o
   6   3   5      335.45      335.21      7.00 o
   7   3   5      234.49      229.22      5.48 o
   8   3   5      816.00      785.66     18.16 o
   9   3   5       81.26       73.53      3.46 o
  10   3   5       95.11       90.13      4.08 o
  11   3   5       43.24       44.83      3.30 o
  12   3   5       37.03       41.82      3.46 o
 -12   4   5        3.91        3.72      2.74 o
 -11   4   5       57.16       61.39      3.93 o
 -10   4   5       49.86       56.32      3.63 o
  -9   4   5       76.05       68.69      3.39 o
  -8   4   5        0.36       -0.25      1.42 o
  -7   4   5      516.00      502.28      9.97 o
  -6   4   5      278.42      268.02      6.10 o
  -5   4   5      211.70      211.76      3.95 o
  -4   4   5      893.70      892.95     15.77 o
  -3   4   5     1250.36     1399.06     15.42 o
  -2   4   5      490.52      483.08      6.50 o
  -1   4   5      235.40      228.14      4.49 o
   0   4   5     4814.74     5149.93     62.02 o
   1   4   5      231.47      231.27      3.70 o
   2   4   5      483.04      479.25      5.62 o
   3   4   5     1257.19     1416.23     18.42 o
   4   4   5      904.61      887.58     10.16 o
   5   4   5      204.93      203.61      3.23 o
   6   4   5      281.48      270.58      4.81 o
   7   4   5      515.25      513.75      9.65 o
   8   4   5        0.45        1.17      1.42 o
   9   4   5       75.54       68.30      5.25 o
  10   4   5       50.31       47.58      3.24 o
  11   4   5       58.56       59.96      5.69 o
  12   4   5        4.22        1.31      3.28 o
 -11   5   5       18.62       20.17      2.83 o
 -10   5   5       52.51       61.46      3.86 o
  -9   5   5       14.02       16.85      2.21 o
  -8   5   5      593.64      562.50     11.28 o
  -7   5   5      312.95      299.15      6.87 o
  -6   5   5      701.82      681.38     10.06 o
  -5   5   5       90.11       83.71      2.47 o
  -4   5   5      456.02      448.73      5.68 o
  -3   5   5      449.62      480.69      8.07 o
  -2   5   5       35.46       39.29      4.16 o
  -1   5   5      284.31      246.27      4.87 o
   0   5   5      528.91      622.39      8.29 o
   1   5   5      274.15      240.99      3.15 o
   2   5   5       38.56       42.61      1.20 o
   3   5   5      468.37      497.38      5.94 o
   4   5   5      454.68      446.37      6.54 o
   5   5   5       91.04       86.98      3.57 o
   6   5   5      696.33      682.30      8.46 o
   7   5   5      309.21      298.22      7.04 o
   8   5   5      596.29      582.32     11.60 o
   9   5   5       14.27       13.84      2.31 o
  10   5   5       53.69       59.99      3.79 o
  11   5   5       18.48       18.15      2.70 o
 -11   6   5       24.55       26.11      3.05 o
 -10   6   5       24.49       25.29      2.73 o
  -9   6   5       93.67       93.76      4.24 o
  -8   6   5       10.18       11.52      1.89 o
  -7   6   5      156.32      152.45      4.67 o
  -6   6   5      255.76      253.48      4.91 o
  -5   6   5       11.92       13.10      1.85 o
  -4   6   5       35.37       39.07      2.81 o
  -3   6   5      111.37      125.09      3.39 o
  -2   6   5      563.41      537.36      9.43 o
  -1   6   5      107.84      122.49      2.52 o
   0   6   5     1207.47     1238.56     19.50 o
   1   6   5      112.10      125.29      2.04 o
   2   6   5      563.70      539.38      6.97 o
   3   6   5      110.62      121.23      2.22 o
   4   6   5       39.31       45.55      1.41 o
   5   6   5       11.75       12.43      1.45 o
   6   6   5      253.33      252.30      7.02 o
   7   6   5      157.70      159.50      3.81 o
   8   6   5       10.29       11.33      1.54 o
   9   6   5       94.34       97.19      4.25 o
  10   6   5       24.44       23.29      2.77 o
  11   6   5       24.13       20.22      3.72 o
 -10   7   5       22.33       18.41      2.58 o
  -9   7   5       10.56       10.96      2.84 o
  -8   7   5        5.91        6.16      3.94 o
  -7   7   5       19.58       17.86      1.56 o
  -6   7   5       41.69       38.76      2.62 o
  -5   7   5       39.62       42.16      2.03 o
  -4   7   5      204.75      188.41      3.86 o
  -3   7   5      142.89      140.25      3.77 o
  -2   7   5      315.65      311.71      6.25 o
  -1   7   5       61.33       64.70      1.87 o
   0   7   5       15.22       10.78      0.92 o
   1   7   5       65.22       69.05      1.89 o
   2   7   5      314.63      317.26      4.24 o
   3   7   5      141.03      137.68      2.46 o
   4   7   5      207.85      197.04      3.82 o
   5   7   5       37.94       36.66      1.89 o
   6   7   5       42.77       39.77      2.05 o
   7   7   5       19.74       18.16      1.63 o
   8   7   5        6.09        5.73      1.42 o
   9   7   5       10.47       15.77      1.77 o
  10   7   5       22.16       20.63      2.09 o
 -10   8   5       17.55       20.13      4.38 o
  -9   8   5       22.98       24.51      4.16 o
  -8   8   5       69.81       83.57      3.83 o
  -7   8   5       38.33       36.26      2.12 o
  -6   8   5       17.54       17.66      1.54 o
  -5   8   5        9.01        5.63      1.21 o
  -4   8   5      171.76      164.76      4.81 o
  -3   8   5       83.52       84.21      2.99 o
  -2   8   5      307.53      301.77      5.16 o
  -1   8   5       31.99       37.41      1.62 o
   0   8   5        2.20        3.85      0.84 o
   1   8   5       31.64       33.16      2.01 o
   2   8   5      319.40      319.69      5.16 o
   3   8   5       85.50       85.07      2.38 o
   4   8   5      177.53      172.80      3.65 o
   5   8   5        9.04        4.76      1.20 o
   6   8   5       18.60       19.57      3.01 o
   7   8   5       38.13       38.77      2.10 o
   8   8   5       70.33       80.00      3.05 o
   9   8   5       23.04       22.02      2.05 o
  10   8   5       17.04       21.03      2.12 o
  -9   9   5        5.58        9.19      3.94 o
  -8   9   5        9.81       14.88      3.72 o
  -7   9   5       10.60       11.61      2.21 o
  -6   9   5       23.34       22.00      2.84 o
  -5   9   5       43.36       39.61      2.39 o
  -4   9   5      112.91      104.37      3.45 o
  -3   9   5      282.03      266.60      4.91 o
  -2   9   5      161.83      153.28      3.44 o
  -1   9   5      943.46      906.54     12.42 o
   0   9   5      917.32      897.67     14.45 o
   1   9   5      955.28      916.52     16.37 o
   2   9   5      158.94      154.36      3.89 o
   3   9   5      285.80      283.23      6.34 o
   4   9   5      115.46      109.20      3.71 o
   5   9   5       43.81       39.94      2.48 o
   6   9   5       22.81       24.36      2.63 o
   7   9   5       10.82       14.37      1.67 o
   8   9   5       10.14       11.44      1.72 o
   9   9   5        5.61        8.41      1.70 o
  -8  10   5       17.73       15.47      2.52 o
  -7  10   5        3.06        2.72      1.78 o
  -6  10   5       35.47       39.39      3.94 o
  -5  10   5       28.51       26.67      3.28 o
  -4  10   5       51.82       55.95      2.93 o
  -3  10   5       30.33       35.07      2.39 o
  -2  10   5      253.82      250.43      4.73 o
  -1  10   5       89.48       82.20      2.59 o
   0  10   5     1343.71     1295.90     17.22 o
   1  10   5       87.30       80.55      5.31 o
   2  10   5      251.86      240.81      5.94 o
   3  10   5       31.43       36.18      2.39 o
   4  10   5       50.29       53.74      2.79 o
   5  10   5       27.73       26.59      2.32 o
   6  10   5       35.62       36.24      2.63 o
   7  10   5        3.16        4.16      1.70 o
   8  10   5       17.89       20.61      2.84 o
  -7  11   5        4.73        4.73      1.68 o
  -6  11   5       32.35       28.13      2.46 o
  -5  11   5       74.94       74.25      3.46 o
  -4  11   5       19.79       21.54      2.21 o
  -3  11   5        6.61        4.95      1.52 o
  -2  11   5      169.29      168.51      4.92 o
  -1  11   5      210.69      223.58      5.79 o
   0  11   5        0.01        0.11      1.24 o
   1  11   5      207.86      217.03      5.58 o
   2  11   5      171.47      170.43      4.86 o
   3  11   5        6.93        7.26      2.19 o
   4  11   5       18.98       24.07      2.15 o
   5  11   5       75.07       74.38      4.70 o
   6  11   5       32.92       30.07      2.55 o
   7  11   5        4.57        4.05      2.41 o
  -6  12   5        2.01        3.96      1.84 o
  -5  12   5       40.03       36.40      3.83 o
  -4  12   5       97.20      100.87      4.17 o
  -3  12   5       12.92       16.41      2.08 o
  -2  12   5      150.74      151.95      4.79 o
  -1  12   5       22.94       28.18      2.95 o
   0  12   5       21.21       24.18      2.41 o
   1  12   5       23.49       27.57      3.50 o
   2  12   5      150.15      141.14      7.00 o
   3  12   5       13.54       17.94      3.06 o
   4  12   5       96.59      106.57      6.13 o
   5  12   5       38.58       38.51      4.16 o
   6  12   5        2.19        5.83      2.30 o
  -4  13   5        2.49        3.14      1.84 o
  -3  13   5       17.25       22.35      3.83 o
  -2  13   5        5.25        6.38      1.77 o
  -1  13   5       52.64       60.09      4.60 o
   0  13   5        0.00        4.38      2.41 o
   1  13   5       52.59       54.05      4.60 o
   2  13   5        5.57        7.44      2.84 o
   3  13   5       17.19       19.69      3.50 o
   4  13   5        2.17        1.31      2.63 o
  -1  14   5        4.02        4.16      2.84 o
   0  14   5        6.72       10.28      3.06 o
   1  14   5        3.94        2.63      2.63 o
   0   0   6      243.87      260.35      7.33 o
   1   0   6     2331.70     2349.22     28.46 o
   2   0   6     1160.31     1105.31     13.80 o
   3   0   6     1794.13     2011.21     22.65 o
   4   0   6     3431.23     3621.66     57.79 o
   5   0   6     1351.25     1398.01     18.15 o
   6   0   6      263.52      261.74     12.25 o
   7   0   6       77.69       86.83      3.32 o
   8   0   6        0.79        0.99      1.75 o
   9   0   6       28.83       29.55      2.52 o
  10   0   6       84.90       70.27      3.63 o
  11   0   6       71.91       75.48      4.10 o
  12   0   6       13.65       14.78      2.70 o
 -12   1   6       88.28       87.66      4.56 o
 -11   1   6        5.15        3.81      3.50 o
 -10   1   6       89.82       87.80      4.18 o
  -9   1   6       11.87       10.73      2.01 o
  -8   1   6        6.45        5.03      2.19 o
  -7   1   6      112.68      120.59      3.87 o
  -6   1   6      259.07      238.60     11.16 o
  -5   1   6      431.29      477.21      7.11 o
  -4   1   6     1790.45     1856.85     23.37 o
  -3   1   6      843.32      843.47     15.21 o
  -2   1   6     2466.83     2822.47     34.40 o
  -1   1   6     1378.40     1390.65     21.12 o
   0   1   6     1539.78     1477.13     18.19 o
   1   1   6     1398.98     1410.78     21.04 o
   2   1   6     2448.10     2831.26     34.27 o
   3   1   6      855.08      856.81      9.53 o
   4   1   6     1779.52     1848.77     19.98 o
   5   1   6      426.70      470.15      7.07 o
   6   1   6      261.70      245.62      5.49 o
   7   1   6      114.20      120.19      3.79 o
   8   1   6        6.37        5.95      1.75 o
   9   1   6       11.61        7.42      1.84 o
  10   1   6       89.92       90.68      4.01 o
  11   1   6        5.18        7.88      2.17 o
  12   1   6       87.79       85.83      4.63 o
 -12   2   6       10.25       11.94      2.70 o
 -11   2   6       67.28       71.59      4.02 o
 -10   2   6        3.98        2.75      1.84 o
  -9   2   6       99.22       95.08      4.02 o
  -8   2   6      108.62      109.33      5.14 o
  -7   2   6      307.18      298.60      6.65 o
  -6   2   6       14.53       17.94      2.41 o
  -5   2   6      341.98      319.31      7.88 o
  -4   2   6      463.36      493.49     11.85 o
  -3   2   6      362.94      391.70      4.89 o
  -2   2   6       21.15       14.04      3.16 o
  -1   2   6      375.53      360.45      9.43 o
   0   2   6     7768.00     7941.69     95.27 o
   1   2   6      395.26      381.41      6.19 o
   2   2   6       22.15       12.55      0.71 o
   3   2   6      357.29      386.34      5.05 o
   4   2   6      459.73      495.74      6.06 o
   5   2   6      349.55      329.14      5.30 o
   6   2   6       15.37       21.24      1.34 o
   7   2   6      309.81      283.03      7.88 o
   8   2   6      107.72      110.40      3.93 o
   9   2   6       97.94       87.55      5.36 o
  10   2   6        3.53        3.08      1.84 o
  11   2   6       67.30       68.49      4.05 o
  12   2   6       10.03       14.09      2.62 o
 -12   3   6       49.29       54.64      3.94 o
 -11   3   6       83.28       88.54      4.48 o
 -10   3   6       31.17       36.47      2.93 o
  -9   3   6       32.40       35.03      2.77 o
  -8   3   6       11.79       12.69      2.63 o
  -7   3   6       27.74       32.57      2.31 o
  -6   3   6      142.38      148.52      4.25 o
  -5   3   6      195.33      185.54      4.55 o
  -4   3   6      320.76      338.10      4.58 o
  -3   3   6      280.30      271.96      3.73 o
  -2   3   6     2857.77     2984.98     36.13 o
  -1   3   6     1721.00     1922.33     23.83 o
   0   3   6      248.83      185.36      2.98 o
   1   3   6     1747.85     1965.03     29.01 o
   2   3   6     2835.94     2964.61     36.21 o
   3   3   6      284.09      268.58      4.14 o
   4   3   6      323.93      349.37      4.50 o
   5   3   6      195.82      184.53      2.98 o
   6   3   6      145.64      150.09      3.36 o
   7   3   6       30.12       31.95      1.90 o
   8   3   6       11.68       12.85      1.47 o
   9   3   6       30.42       31.82      2.95 o
  10   3   6       30.98       32.37      4.38 o
  11   3   6       84.23       88.84      5.80 o
  12   3   6       49.31       51.81      4.49 o
 -11   4   6       31.09       28.49      3.08 o
 -10   4   6       53.85       53.87      3.55 o
  -9   4   6       88.18       77.22      3.77 o
  -8   4   6       49.51       46.15      3.01 o
  -7   4   6      217.55      211.63      5.72 o
  -6   4   6      466.64      456.37      8.89 o
  -5   4   6      112.93      110.49      2.26 o
  -4   4   6       29.77       25.17      1.27 o
  -3   4   6      196.82      206.86      3.38 o
  -2   4   6      532.98      549.73      7.48 o
  -1   4   6     1130.92     1092.79     13.85 o
   0   4   6       76.47      109.41      2.06 o
   1   4   6     1122.96     1094.09     11.86 o
   2   4   6      529.30      562.08     10.01 o
   3   4   6      195.24      202.54      3.52 o
   4   4   6       33.00       27.79      1.12 o
   5   4   6      107.68      105.33      2.19 o
   6   4   6      462.53      443.93      6.00 o
   7   4   6      218.64      210.57      4.40 o
   8   4   6       53.15       45.39      2.28 o
   9   4   6       86.43       77.62      3.68 o
  10   4   6       55.75       55.19      3.70 o
  11   4   6       31.06       33.83      3.17 o
 -11   5   6        2.67        2.13      2.10 o
 -10   5   6       75.90       88.60      4.30 o
  -9   5   6       77.63       82.01      3.93 o
  -8   5   6       94.74       85.34      5.03 o
  -7   5   6      216.65      224.46      6.35 o
  -6   5   6      310.80      289.66      6.62 o
  -5   5   6      470.26      450.10      7.19 o
  -4   5   6       83.84       87.83      3.58 o
  -3   5   6      216.63      215.58      4.72 o
  -2   5   6      163.03      179.05      4.10 o
  -1   5   6       12.91       23.53      2.52 o
   0   5   6      149.21      126.32      1.94 o
   1   5   6       14.03       21.96      0.81 o
   2   5   6      163.60      182.08      2.64 o
   3   5   6      222.52      224.73      3.16 o
   4   5   6       82.08       79.24      1.77 o
   5   5   6      479.77      461.92      7.05 o
   6   5   6      313.84      292.95      5.24 o
   7   5   6      216.86      226.71      4.65 o
   8   5   6       93.42       90.52      3.02 o
   9   5   6       80.08       77.98      3.94 o
  10   5   6       74.91       82.80      4.25 o
  11   5   6        2.34        3.25      2.30 o
 -11   6   6        7.17       10.32      2.47 o
 -10   6   6       20.86       21.61      2.73 o
  -9   6   6       18.04       12.74      2.36 o
  -8   6   6       15.55       15.43      1.99 o
  -7   6   6      129.36      127.18      4.30 o
  -6   6   6      326.79      313.85      5.76 o
  -5   6   6      285.20      291.77      5.29 o
  -4   6   6     1647.20     1554.15     20.13 o
  -3   6   6      328.17      307.44      6.41 o
  -2   6   6      194.11      229.00      7.55 o
  -1   6   6      224.64      217.79      4.72 o
   0   6   6       26.50       44.96      1.48 o
   1   6   6      224.06      221.55      3.38 o
   2   6   6      194.05      223.23      3.23 o
   3   6   6      333.33      330.17      4.99 o
   4   6   6     1652.17     1551.25     22.18 o
   5   6   6      290.51      292.73      5.17 o
   6   6   6      336.43      318.46      5.76 o
   7   6   6      131.29      132.07      3.48 o
   8   6   6       15.44       18.10      1.67 o
   9   6   6       16.99       16.57      1.77 o
  10   6   6       20.76       21.19      2.06 o
  11   6   6        7.15       11.22      3.06 o
 -10   7   6       11.93       13.26      2.47 o
  -9   7   6       47.92       49.98      7.22 o
  -8   7   6       28.00       30.19      2.63 o
  -7   7   6       27.07       25.05      1.92 o
  -6   7   6       32.13       31.91      1.89 o
  -5   7   6      195.46      186.45      4.08 o
  -4   7   6       85.74       85.09      3.94 o
  -3   7   6      663.79      638.37     11.37 o
  -2   7   6      149.26      143.63      3.86 o
  -1   7   6      110.90      108.60      2.46 o
   0   7   6        8.80        7.53      0.79 o
   1   7   6      108.78      104.65      2.41 o
   2   7   6      150.64      152.30      2.99 o
   3   7   6      673.23      650.17      9.79 o
   4   7   6       83.79       85.87      3.54 o
   5   7   6      193.40      185.85      4.00 o
   6   7   6       31.94       33.75      1.90 o
   7   7   6       29.99       30.01      1.93 o
   8   7   6       28.15       31.62      2.05 o
   9   7   6       46.30       51.80      2.67 o
  10   7   6       12.30       10.97      1.83 o
 -10   8   6       29.61       33.04      5.03 o
  -9   8   6       13.43       12.55      2.31 o
  -8   8   6       61.06       66.93      3.57 o
  -7   8   6       15.18       15.93      1.69 o
  -6   8   6       51.99       51.35      2.33 o
  -5   8   6       11.79       17.71      1.77 o
  -4   8   6      290.11      291.60      6.48 o
  -3   8   6      911.88      876.58     15.08 o
  -2   8   6      258.96      254.05      4.57 o
  -1   8   6        4.08        4.20      0.88 o
   0   8   6      698.12      623.33     11.06 o
   1   8   6        3.89        3.10      0.87 o
   2   8   6      263.81      263.89      4.52 o
   3   8   6      921.70      903.83     15.24 o
   4   8   6      284.69      287.54      8.10 o
   5   8   6       10.84       13.05      1.38 o
   6   8   6       52.95       56.84      2.93 o
   7   8   6       15.01       15.97      1.80 o
   8   8   6       61.22       65.19      2.85 o
   9   8   6       14.23       12.16      1.83 o
  10   8   6       29.74       28.90      2.43 o
  -9   9   6       11.77       12.04      3.94 o
  -8   9   6       45.49       51.64      5.25 o
  -7   9   6       40.02       41.75      5.03 o
  -6   9   6       51.11       51.39      2.86 o
  -5   9   6       32.46       28.81      2.08 o
  -4   9   6       45.47       52.43      2.62 o
  -3   9   6      209.02      197.81      4.07 o
  -2   9   6      111.55      112.46      3.15 o
  -1   9   6      440.26      445.39      6.98 o
   0   9   6        0.41       -0.53      0.90 o
   1   9   6      437.99      439.27      7.60 o
   2   9   6      113.53      118.73      5.58 o
   3   9   6      208.25      206.78      9.52 o
   4   9   6       46.56       52.09      2.79 o
   5   9   6       32.22       31.31      2.24 o
   6   9   6       50.91       55.99      3.01 o
   7   9   6       41.35       49.02      3.01 o
   8   9   6       46.18       45.09      3.01 o
   9   9   6       11.35       13.69      1.90 o
  -8  10   6       58.11       62.36      3.89 o
  -7  10   6       35.11       39.61      4.16 o
  -6  10   6      121.17      117.95      6.35 o
  -5  10   6      127.08      118.02      7.88 o
  -4  10   6        8.67        2.41      1.97 o
  -3  10   6      181.45      185.45      7.66 o
  -2  10   6      430.91      442.99      7.09 o
  -1  10   6       68.07       64.28      4.11 o
   0  10   6        3.34        7.46      1.23 o
   1  10   6       65.68       62.03      2.93 o
   2  10   6      427.65      427.74      8.89 o
   3  10   6      178.87      187.51      5.10 o
   4  10   6        8.53        4.70      1.55 o
   5  10   6      126.38      109.16      4.10 o
   6  10   6      119.69      112.84      4.33 o
   7  10   6       34.83       35.71      2.77 o
   8  10   6       57.31       61.49      3.61 o
  -7  11   6       46.95       44.16      2.99 o
  -6  11   6       13.15       12.08      1.99 o
  -5  11   6       45.38       51.91      3.08 o
  -4  11   6       54.81       53.04      3.39 o
  -3  11   6        5.52        7.70      2.52 o
  -2  11   6       84.00       78.38      3.46 o
  -1  11   6        1.18        0.22      2.63 o
   0  11   6        9.32        9.91      1.33 o
   1  11   6        1.15        2.50      1.46 o
   2  11   6       82.99       81.51      3.39 o
   3  11   6        4.91        5.68      1.62 o
   4  11   6       55.13       50.47      2.93 o
   5  11   6       44.05       44.07      3.01 o
   6  11   6       13.60       10.87      1.93 o
   7  11   6       46.14       45.28      3.17 o
  -6  12   6       29.78       34.76      2.86 o
  -5  12   6        2.15        1.89      1.68 o
  -4  12   6       14.49       12.69      1.99 o
  -3  12   6       60.73       65.23      5.58 o
  -2  12   6       20.09       21.74      2.30 o
  -1  12   6       34.31       35.57      2.68 o
   0  12   6       21.37       19.91      3.28 o
   1  12   6       36.21       36.11      3.94 o
   2  12   6       19.94       21.01      3.28 o
   3  12   6       59.24       62.80      4.81 o
   4  12   6       13.83       11.53      1.99 o
   5  12   6        1.84        1.97      1.70 o
   6  12   6       30.27       26.92      2.70 o
  -4  13   6       43.51       49.67      3.30 o
  -3  13   6        4.80        2.61      1.68 o
  -2  13   6       15.75       15.80      2.21 o
  -1  13   6        5.89        4.16      2.63 o
   0  13   6       21.89       20.79      3.50 o
   1  13   6        6.19        4.81      2.84 o
   2  13   6       14.49        9.85      3.06 o
   3  13   6        4.67        5.03      2.84 o
   4  13   6       42.63       48.36      4.60 o
   1   0   7        0.39        2.11      0.38 o
   2   0   7        4.71        8.62      0.61 o
   3   0   7       38.25       31.77      2.36 o
   4   0   7      895.68      864.24      9.85 o
   5   0   7     1536.81     1718.05     22.07 o
   6   0   7     1487.47     1503.63     19.75 o
   7   0   7      128.67      122.23      3.24 o
   8   0   7      136.17      138.54      5.47 o
   9   0   7      169.07      159.38      5.10 o
  10   0   7      149.98      156.43      5.25 o
  11   0   7       61.20       68.09      4.05 o
  12   0   7        9.20        3.79      2.31 o
 -12   1   7        8.76       11.19      3.61 o
 -11   1   7       29.75       35.30      3.17 o
 -10   1   7       36.25       39.67      3.83 o
  -9   1   7      229.23      218.77      6.19 o
  -8   1   7      115.19      107.33      7.33 o
  -7   1   7      164.96      171.38      3.83 o
  -6   1   7      404.86      416.32      6.69 o
  -5   1   7      704.54      643.48     11.14 o
  -4   1   7      711.17      743.21      8.50 o
  -3   1   7      235.42      206.28      4.49 o
  -2   1   7      469.73      504.56      6.90 o
  -1   1   7      186.50      197.24      4.78 o
   0   1   7     1734.53     1704.56     25.53 o
   1   1   7      185.84      203.86      6.37 o
   2   1   7      471.78      499.09      6.81 o
   3   1   7      223.87      204.76     12.16 o
   4   1   7      707.42      732.26      8.54 o
   5   1   7      693.29      634.42      8.42 o
   6   1   7      401.72      417.55      7.73 o
   7   1   7      168.11      171.00      5.13 o
   8   1   7      114.04      106.58      3.11 o
   9   1   7      231.98      226.43      6.10 o
  10   1   7       36.35       34.57      2.86 o
  11   1   7       30.67       34.52      3.08 o
  12   1   7        8.58       12.02      2.38 o
 -12   2   7       18.88       17.37      5.36 o
 -11   2   7       59.26       65.33      4.02 o
 -10   2   7       88.40       89.98      4.18 o
  -9   2   7      116.21      106.43      4.25 o
  -8   2   7      133.89      140.12      6.56 o
  -7   2   7      300.07      300.75      6.88 o
  -6   2   7      497.43      481.83      7.53 o
  -5   2   7       38.05       40.89      1.70 o
  -4   2   7      219.27      208.98      4.69 o
  -3   2   7       54.15       70.90      1.76 o
  -2   2   7      823.36      841.60     11.03 o
  -1   2   7      586.44      614.09      8.17 o
   0   2   7      872.32     1022.97     12.97 o
   1   2   7      597.83      620.69     10.07 o
   2   2   7      839.31      862.32     11.07 o
   3   2   7       53.93       70.46      1.81 o
   4   2   7      226.79      211.03      3.12 o
   5   2   7       36.25       42.74      1.42 o
   6   2   7      509.17      490.36      6.38 o
   7   2   7      299.37      302.68      9.69 o
   8   2   7      135.95      137.25      3.61 o
   9   2   7      115.72      103.68      3.37 o
  10   2   7       88.26       88.09      3.32 o
  11   2   7       59.40       69.86      3.22 o
  12   2   7       18.10       23.57      2.93 o
 -11   3   7        3.52        1.97      3.17 o
 -10   3   7       15.18       18.81      2.48 o
  -9   3   7       30.30       34.07      2.70 o
  -8   3   7       65.76       60.06      5.91 o
  -7   3   7      503.13      494.35      9.82 o
  -6   3   7       19.00       22.47      1.87 o
  -5   3   7       23.44       24.03      1.36 o
  -4   3   7      211.55      198.19      3.10 o
  -3   3   7      389.07      428.03      6.26 o
  -2   3   7      157.66      155.16      2.76 o
  -1   3   7      798.32      885.66     11.36 o
   0   3   7     3923.14     4032.46     86.30 o
   1   3   7      796.33      882.63     11.41 o
   2   3   7      166.44      158.87      3.04 o
   3   3   7      402.57      445.45      6.34 o
   4   3   7      204.64      187.36      2.96 o
   5   3   7       24.70       26.29      1.25 o
   6   3   7       17.81       21.56      1.29 o
   7   3   7      506.27      486.81      8.19 o
   8   3   7       65.44       56.78      2.47 o
   9   3   7       29.42       32.10      2.05 o
  10   3   7       15.55       16.59      1.87 o
  11   3   7        3.15       -0.16      1.89 o
 -11   4   7        9.08       12.79      3.50 o
 -10   4   7       39.75       41.02      3.24 o
  -9   4   7       91.71       87.73      4.08 o
  -8   4   7       24.92       20.40      2.21 o
  -7   4   7      361.63      351.47      6.12 o
  -6   4   7      269.49      242.23      6.19 o
  -5   4   7      115.84      109.90      2.33 o
  -4   4   7      305.61      284.79      4.15 o
  -3   4   7      220.56      205.27      3.54 o
  -2   4   7       32.26       21.32      1.03 o
  -1   4   7     1176.35     1225.67     16.50 o
   0   4   7      436.45      436.90      6.13 o
   1   4   7     1164.05     1238.78     18.48 o
   2   4   7       34.65       25.96      1.42 o
   3   4   7      228.93      225.39      3.78 o
   4   4   7      316.71      306.10      4.91 o
   5   4   7      111.17      101.67      2.21 o
   6   4   7      271.73      235.04      4.77 o
   7   4   7      360.07      347.66      5.17 o
   8   4   7       23.01       21.34      1.67 o
   9   4   7       92.05       92.80      4.18 o
  10   4   7       39.00       42.12      3.25 o
  11   4   7        8.65        9.27      2.46 o
 -11   5   7       28.50       38.12      3.39 o
 -10   5   7        0.54        0.24      3.39 o
  -9   5   7       37.69       37.14      2.99 o
  -8   5   7       15.61       11.90      4.38 o
  -7   5   7       60.72       65.12      3.30 o
  -6   5   7      155.49      158.05      3.82 o
  -5   5   7      528.48      487.12      9.28 o
  -4   5   7      163.08      179.31      4.56 o
  -3   5   7      102.29      100.76      4.92 o
  -2   5   7      976.37      957.59     15.78 o
  -1   5   7     1069.82     1064.26     17.25 o
   0   5   7     2192.72     2199.75     27.12 o
   1   5   7     1071.47     1091.74     12.35 o
   2   5   7      964.81      980.20     10.84 o
   3   5   7      104.15      100.45      2.43 o
   4   5   7      169.67      186.94      3.62 o
   5   5   7      538.44      505.80      8.48 o
   6   5   7      152.04      154.62      3.59 o
   7   5   7       62.53       67.35      2.54 o
   8   5   7       15.71       12.13      1.48 o
   9   5   7       37.62       38.77      2.57 o
  10   5   7        0.51        1.68      1.41 o
  11   5   7       28.57       35.16      3.32 o
 -10   6   7       10.87        7.15      2.26 o
  -9   6   7       30.48       29.48      2.84 o
  -8   6   7        4.11        3.89      3.72 o
  -7   6   7       11.88        7.98      1.73 o
  -6   6   7        9.22        8.95      1.33 o
  -5   6   7      496.63      478.87      7.70 o
  -4   6   7      235.55      244.83      5.56 o
  -3   6   7      709.49      721.55     12.46 o
  -2   6   7      524.00      542.33      9.74 o
  -1   6   7      858.67      847.48     14.16 o
   0   6   7       95.27       94.72      2.38 o
   1   6   7      849.22      861.11      9.69 o
   2   6   7      523.14      552.35      9.63 o
   3   6   7      696.81      724.83     10.06 o
   4   6   7      234.52      241.25      4.72 o
   5   6   7      497.84      486.98      7.57 o
   6   6   7        9.85        8.65      1.19 o
   7   6   7       12.13       12.79      1.73 o
   8   6   7        3.94        5.08      1.35 o
   9   6   7       30.92       32.13      2.16 o
  10   6   7       10.75        8.39      1.70 o
 -10   7   7        4.93        3.99      2.26 o
  -9   7   7       16.47       15.82      2.63 o
  -8   7   7        3.92        3.02      1.82 o
  -7   7   7       39.19       40.94      2.22 o
  -6   7   7      225.59      215.00      4.70 o
  -5   7   7      220.76      208.94      5.32 o
  -4   7   7      421.33      426.86      8.49 o
  -3   7   7      699.44      701.84     12.38 o
  -2   7   7      260.92      258.73      5.63 o
  -1   7   7      165.08      161.99      4.68 o
   0   7   7     1044.94     1008.22     13.95 o
   1   7   7      163.21      171.07      3.25 o
   2   7   7      254.38      257.88      5.73 o
   3   7   7      694.27      705.51     12.46 o
   4   7   7      418.85      436.11      6.85 o
   5   7   7      223.57      223.34      4.41 o
   6   7   7      229.31      225.55      4.62 o
   7   7   7       39.11       38.82      4.52 o
   8   7   7        3.90        3.79      1.35 o
   9   7   7       16.29       18.97      1.90 o
  10   7   7        5.29        3.43      2.29 o
  -9   8   7        3.52        1.28      2.15 o
  -8   8   7        2.68        0.08      1.69 o
  -7   8   7       20.37       16.33      1.76 o
  -6   8   7        5.11        5.62      1.52 o
  -5   8   7       43.23       44.55      2.55 o
  -4   8   7       24.69       26.64      1.99 o
  -3   8   7      468.03      477.99     19.91 o
  -2   8   7      146.67      137.99      3.18 o
  -1   8   7      572.53      560.13     10.17 o
   0   8   7        0.74        2.74      0.90 o
   1   8   7      573.96      571.99     17.38 o
   2   8   7      148.31      140.32      4.10 o
   3   8   7      454.45      470.75      9.28 o
   4   8   7       24.96       20.79      1.86 o
   5   8   7       42.45       46.88      2.62 o
   6   8   7        5.00        4.43      2.31 o
   7   8   7       20.29       18.02      2.35 o
   8   8   7        2.67        0.89      1.49 o
   9   8   7        3.69        3.77      1.61 o
  -9   9   7       10.66       14.88      4.16 o
  -8   9   7       24.33       31.07      5.03 o
  -7   9   7        1.94        2.68      1.62 o
  -6   9   7       22.17       26.62      5.47 o
  -5   9   7      245.88      244.61      6.13 o
  -4   9   7       68.20       70.80      3.08 o
  -3   9   7       68.19       62.42      2.30 o
  -2   9   7      285.82      292.67      5.24 o
  -1   9   7      242.34      233.55      4.45 o
   0   9   7       31.18       26.08      1.99 o
   1   9   7      243.85      231.85      5.63 o
   2   9   7      285.65      291.09      6.65 o
   3   9   7       69.11       65.83      3.01 o
   4   9   7       64.52       62.96      3.01 o
   5   9   7      247.39      244.18      7.99 o
   6   9   7       21.22       18.77      2.08 o
   7   9   7        1.89        1.93      1.52 o
   8   9   7       24.40       28.86      2.62 o
   9   9   7       10.32       13.07      2.31 o
  -8  10   7       47.74       49.24      4.60 o
  -7  10   7       18.83       30.85      3.94 o
  -6  10   7        2.22        1.09      2.41 o
  -5  10   7       48.21       46.17      4.38 o
  -4  10   7       97.45       94.62      2.91 o
  -3  10   7      135.61      134.32      3.43 o
  -2  10   7       11.17        8.78      1.25 o
  -1  10   7       90.25       89.29      2.68 o
   0  10   7      162.50      159.09      4.61 o
   1  10   7       84.67       81.38      3.30 o
   2  10   7       11.34       10.33      1.62 o
   3  10   7      139.19      148.93      4.55 o
   4  10   7       98.41       98.33      3.71 o
   5  10   7       46.36       45.09      2.94 o
   6  10   7        2.00        2.41      2.41 o
   7  10   7       19.17       26.16      2.62 o
   8  10   7       46.63       45.42      3.24 o
  -7  11   7       41.15       50.85      3.61 o
  -6  11   7       30.35       31.37      2.52 o
  -5  11   7        0.88        1.33      1.52 o
  -4  11   7       11.61        9.38      1.84 o
  -3  11   7       70.66       67.77      3.24 o
  -2  11   7       54.99       58.93      3.83 o
  -1  11   7       15.89       18.18      1.49 o
   0  11   7       90.74       96.03      3.68 o
   1  11   7       15.77       13.26      1.84 o
   2  11   7       52.32       55.34      2.99 o
   3  11   7       69.90       65.87      3.24 o
   4  11   7       12.24        9.69      1.84 o
   5  11   7        1.03        1.31      1.97 o
   6  11   7       30.07       36.96      2.86 o
   7  11   7       40.59       47.70      3.25 o
  -5  12   7        2.05        0.69      1.62 o
  -4  12   7        0.18       -0.55      1.52 o
  -3  12   7        8.95       10.30      3.28 o
  -2  12   7        1.63        2.41      1.58 o
  -1  12   7        3.27        3.94      2.41 o
   0  12   7        8.19        4.81      2.63 o
   1  12   7        3.04        1.31      2.19 o
   2  12   7        1.60        5.25      2.63 o
   3  12   7        8.87        8.01      1.86 o
   4  12   7        0.11       -0.98      3.28 o
   5  12   7        2.24        1.05      3.17 o
  -3  13   7       11.14        9.22      2.52 o
  -2  13   7        7.40        9.63      3.06 o
  -1  13   7        7.28        7.00      2.84 o
   0  13   7       13.73       13.57      3.28 o
   1  13   7        7.29       10.50      3.06 o
   2  13   7        7.33        7.44      3.06 o
   3  13   7       11.54        7.00      3.06 o
   0   0   8       13.47       26.70      1.21 o
   1   0   8      329.91      354.56      4.99 o
   2   0   8       40.05       43.12      1.39 o
   3   0   8       79.97      112.72      2.15 o
   4   0   8      558.79      576.85      6.88 o
   5   0   8      512.98      522.65      9.38 o
   6   0   8       46.51       49.90      2.06 o
   7   0   8       52.48       60.22      2.31 o
   8   0   8        0.34       -0.99      1.58 o
   9   0   8        2.47        1.74      1.29 o
  10   0   8      107.05      109.55      3.65 o
  11   0   8       10.79        8.93      1.90 o
 -11   1   8       27.90       27.68      2.31 o
 -10   1   8        4.49        3.22      1.51 o
  -9   1   8       91.75       87.30      3.10 o
  -8   1   8       42.21       44.12      2.31 o
  -7   1   8       35.79       36.99      2.99 o
  -6   1   8       92.91       98.24      2.76 o
  -5   1   8       13.21       14.13      1.42 o
  -4   1   8      179.13      176.45      3.41 o
  -3   1   8     1255.61     1290.88     20.73 o
  -2   1   8       15.54       27.24      1.14 o
  -1   1   8      335.88      297.56      6.25 o
   0   1   8      280.64      264.57      3.99 o
   1   1   8      333.94      291.49      5.63 o
   2   1   8       13.04       25.44      1.06 o
   3   1   8     1282.80     1341.08     16.70 o
   4   1   8      185.56      176.10      2.76 o
   5   1   8       11.35       13.41      0.88 o
   6   1   8       94.96      100.67      2.68 o
   7   1   8       35.45       31.89      1.77 o
   8   1   8       42.31       42.16      2.19 o
   9   1   8       92.78       90.08      3.53 o
  10   1   8        4.78        4.96      1.99 o
  11   1   8       27.64       31.97      2.43 o
 -11   2   8       21.09       22.45      2.16 o
 -10   2   8        9.37       12.08      1.74 o
  -9   2   8       31.17       31.55      2.38 o
  -8   2   8       14.42       14.65      2.68 o
  -7   2   8      316.27      289.64      5.38 o
  -6   2   8      200.58      180.01      4.51 o
  -5   2   8      205.70      208.88      4.10 o
  -4   2   8        4.38        5.23      0.97 o
  -3   2   8       13.06       16.45      0.96 o
  -2   2   8      176.98      178.76      3.15 o
  -1   2   8     1137.14     1148.38     17.56 o
   0   2   8     1444.46     1351.48     16.97 o
   1   2   8     1130.95     1132.86     14.48 o
   2   2   8      188.66      188.61      3.35 o
   3   2   8       14.56       18.70      0.99 o
   4   2   8        5.76        6.25      0.91 o
   5   2   8      211.89      215.66      3.33 o
   6   2   8      197.41      182.52      4.77 o
   7   2   8      316.97      290.09      4.45 o
   8   2   8       15.15       16.51      1.60 o
   9   2   8       31.92       34.52      2.10 o
  10   2   8        9.71        7.86      2.32 o
  11   2   8       20.49       23.25      2.46 o
 -11   3   8       14.25       15.38      2.77 o
 -10   3   8       32.42       36.34      3.17 o
  -9   3   8       68.85       68.35      3.08 o
  -8   3   8      121.11      118.01      3.35 o
  -7   3   8      272.88      296.86      8.08 o
  -6   3   8      183.42      183.27      5.03 o
  -5   3   8      703.07      673.06      9.68 o
  -4   3   8       39.87       36.79      1.45 o
  -3   3   8      358.49      348.89      5.25 o
  -2   3   8     1284.31     1211.28     15.37 o
  -1   3   8      491.07      455.54      6.64 o
   0   3   8      306.35      311.53      4.83 o
   1   3   8      500.59      474.87      6.56 o
   2   3   8     1271.51     1196.75     21.66 o
   3   3   8      348.02      339.38      5.20 o
   4   3   8       42.66       39.79      1.58 o
   5   3   8      708.92      682.68      8.24 o
   6   3   8      188.68      185.42      4.23 o
   7   3   8      271.88      284.43      4.53 o
   8   3   8      120.16      123.33      2.82 o
   9   3   8       69.14       66.73      2.85 o
  10   3   8       30.94       31.80      2.94 o
  11   3   8       14.47       15.39      3.72 o
 -11   4   8       54.49       66.39      4.24 o
 -10   4   8        5.78        4.01      2.15 o
  -9   4   8        8.05        6.72      1.99 o
  -8   4   8       70.61       78.02      3.61 o
  -7   4   8      192.67      184.87      5.32 o
  -6   4   8      209.96      207.06      4.21 o
  -5   4   8      572.93      525.79      6.84 o
  -4   4   8     1455.07     1461.22     19.32 o
  -3   4   8      953.19      902.24     11.95 o
  -2   4   8      110.12      147.21      2.77 o
  -1   4   8      153.01      132.28      2.48 o
   0   4   8      454.38      471.84      9.43 o
   1   4   8      145.83      131.58      2.94 o
   2   4   8      117.07      149.03      4.13 o
   3   4   8      946.62      907.84     18.61 o
   4   4   8     1464.93     1494.49     19.06 o
   5   4   8      574.04      528.48      6.73 o
   6   4   8      215.68      209.35      4.34 o
   7   4   8      186.30      187.90     10.38 o
   8   4   8       71.60       76.54      3.03 o
   9   4   8        7.22        5.48      1.45 o
  10   4   8        5.73        3.91      3.61 o
  11   4   8       52.98       63.30      4.92 o
 -11   5   8        6.55        6.32      2.42 o
 -10   5   8       24.11       27.64      2.89 o
  -9   5   8      102.29      110.13      4.61 o
  -8   5   8       14.61       13.04      2.21 o
  -7   5   8      187.86      181.82      5.32 o
  -6   5   8       65.84       64.34      3.15 o
  -5   5   8      127.23      137.68      3.40 o
  -4   5   8      202.45      194.44      6.89 o
  -3   5   8      237.76      217.34      7.66 o
  -2   5   8      223.72      231.79      5.18 o
  -1   5   8      571.26      549.93      9.75 o
   0   5   8       49.37       70.78      1.89 o
   1   5   8      568.66      557.88      7.45 o
   2   5   8      223.86      234.27      4.03 o
   3   5   8      245.22      217.18      3.95 o
   4   5   8      204.06      197.52      3.82 o
   5   5   8      131.98      135.47      3.18 o
   6   5   8       62.02       57.72      2.28 o
   7   5   8      186.08      183.70      4.11 o
   8   5   8       13.45       13.74      2.26 o
   9   5   8      103.93      120.85      6.25 o
  10   5   8       22.97       25.16      2.86 o
  11   5   8        6.27        6.71      3.06 o
 -10   6   8       15.93       18.41      7.66 o
  -9   6   8       21.07       15.36      2.42 o
  -8   6   8       21.98       24.86      2.58 o
  -7   6   8      115.88      115.39      4.30 o
  -6   6   8      177.55      165.73      3.98 o
  -5   6   8      110.30      121.38      3.86 o
  -4   6   8      359.14      347.87      7.27 o
  -3   6   8      289.09      304.11      6.34 o
  -2   6   8        8.26        4.94      1.20 o
  -1   6   8      131.47      115.70      3.32 o
   0   6   8       68.75       70.64      1.90 o
   1   6   8      128.17      116.29     10.18 o
   2   6   8        8.47        5.59      0.87 o
   3   6   8      283.54      292.67      5.00 o
   4   6   8      364.39      351.46      5.80 o
   5   6   8      114.92      121.38      3.10 o
   6   6   8      172.94      163.47      3.77 o
   7   6   8      114.05      116.81      4.96 o
   8   6   8       22.79       26.92      1.93 o
   9   6   8       21.20       23.42      2.32 o
  10   6   8       16.84       21.99      2.18 o
 -10   7   8       16.55       24.01      2.94 o
  -9   7   8       21.55       30.10      6.78 o
  -8   7   8       19.79       18.92      4.16 o
  -7   7   8       16.10       14.35      1.64 o
  -6   7   8       46.51       48.37      4.05 o
  -5   7   8      102.87       96.69      3.61 o
  -4   7   8       81.41       75.69      3.01 o
  -3   7   8        3.34        4.13      1.31 o
  -2   7   8      161.69      141.34      4.01 o
  -1   7   8      110.09       94.56      8.86 o
   0   7   8       26.53       27.97      1.38 o
   1   7   8      108.39      100.41      3.25 o
   2   7   8      164.48      148.58      4.02 o
   3   7   8        3.95        3.27      1.21 o
   4   7   8       86.15       79.15      2.48 o
   5   7   8      104.57       98.31      2.86 o
   6   7   8       43.29       43.67      4.31 o
   7   7   8       16.82       16.82      1.69 o
   8   7   8       19.89       18.93      1.83 o
   9   7   8       21.17       22.51      2.16 o
  10   7   8       17.69       21.14      3.44 o
  -9   8   8       22.99       24.87      4.38 o
  -8   8   8       62.23       60.99      4.16 o
  -7   8   8       23.39       24.07      2.32 o
  -6   8   8        7.90        8.41      1.70 o
  -5   8   8       58.73       64.84      3.08 o
  -4   8   8      132.04      120.28      3.94 o
  -3   8   8      206.57      194.41      5.08 o
  -2   8   8       65.89       65.90      2.25 o
  -1   8   8      321.08      297.44      6.41 o
   0   8   8       47.22       42.98      1.77 o
   1   8   8      322.46      280.44      6.27 o
   2   8   8       64.11       68.18      2.94 o
   3   8   8      210.71      198.10      5.18 o
   4   8   8      130.07      127.24      4.10 o
   5   8   8       57.33       62.91      3.01 o
   6   8   8        7.38        6.00      1.58 o
   7   8   8       23.72       23.17      2.63 o
   8   8   8       61.15       64.05      2.92 o
   9   8   8       24.31       31.27      2.31 o
  -8   9   8       17.07       19.48      3.06 o
  -7   9   8       39.63       46.37      3.01 o
  -6   9   8      100.79      107.66      4.17 o
  -5   9   8       68.94       73.61      3.72 o
  -4   9   8       99.01      105.40      6.46 o
  -3   9   8      115.37      117.87      5.07 o
  -2   9   8      196.94      193.50      4.02 o
  -1   9   8      155.80      144.04      6.54 o
   0   9   8      323.15      315.58      6.94 o
   1   9   8      153.09      147.82      4.32 o
   2   9   8      200.33      200.28      5.25 o
   3   9   8      112.82      113.56      3.94 o
   4   9   8      101.49      107.12      3.87 o
   5   9   8       66.06       65.85      5.25 o
   6   9   8       99.27      103.57      5.47 o
   7   9   8       39.07       45.84      3.01 o
   8   9   8       18.47       15.96      2.31 o
  -7  10   8       12.22       13.13      3.28 o
  -6  10   8        6.25        6.78      2.63 o
  -5  10   8       65.94       69.44      3.46 o
  -4  10   8       47.02       48.70      2.50 o
  -3  10   8       46.99       51.02      2.27 o
  -2  10   8       48.08       48.09      2.15 o
  -1  10   8      106.07      111.25      3.77 o
   0  10   8      191.33      177.99      4.92 o
   1  10   8      106.20      108.69      4.92 o
   2  10   8       45.71       43.95      3.61 o
   3  10   8       46.77       52.41      4.16 o
   4  10   8       49.23       49.14      2.95 o
   5  10   8       65.95       69.59      3.40 o
   6  10   8        5.93        5.63      1.84 o
   7  10   8       11.93        9.49      1.99 o
  -6  11   8       24.44       23.92      2.52 o
  -5  11   8       85.37       91.34      3.99 o
  -4  11   8       95.87       92.94      4.38 o
  -3  11   8       13.89       11.43      1.89 o
  -2  11   8       75.10       71.06      2.80 o
  -1  11   8       39.02       44.39      4.16 o
   0  11   8      118.08      114.67      6.02 o
   1  11   8       39.25       42.11      2.70 o
   2  11   8       73.29       72.05      3.24 o
   3  11   8       12.93       10.17      1.77 o
   4  11   8       95.56       95.32      3.94 o
   5  11   8       86.52       90.92      4.02 o
   6  11   8       25.69       29.65      2.79 o
  -5  12   8       34.44       40.93      5.47 o
  -4  12   8       22.72       20.91      2.31 o
  -3  12   8       72.36       73.56      3.55 o
  -2  12   8       56.80       66.30      5.47 o
  -1  12   8      103.23      107.44      6.35 o
   0  12   8        3.04        0.66      2.19 o
   1  12   8      103.71      101.75      6.35 o
   2  12   8       58.62       65.95      3.39 o
   3  12   8       70.68       77.24      3.77 o
   4  12   8       21.42       20.58      4.27 o
   5  12   8       35.61       32.51      2.94 o
  -3  13   8        6.50       12.04      3.28 o
  -2  13   8        0.77        2.19      2.63 o
  -1  13   8        7.61       10.07      3.06 o
   0  13   8       38.26       53.61      5.25 o
   1  13   8        8.51        8.53      3.28 o
   2  13   8        0.63        1.53      2.63 o
   3  13   8        6.65        4.60      2.84 o
   1   0   9       39.88       44.38      1.44 o
   2   0   9     2271.57     2432.22     29.84 o
   3   0   9     1276.51     1215.12     15.42 o
   4   0   9       11.16       14.92      1.12 o
   5   0   9       51.49       59.83      2.25 o
   6   0   9       16.26       18.69      1.43 o
   7   0   9      135.49      129.25      3.37 o
   8   0   9       19.24       22.95      1.72 o
   9   0   9        5.97        4.70      1.42 o
  10   0   9        6.22        4.14      1.59 o
  11   0   9       43.91       54.20      3.03 o
 -11   1   9        5.06        5.69      1.76 o
 -10   1   9        6.49        3.04      1.54 o
  -9   1   9       31.76       29.81      3.08 o
  -8   1   9      107.65      113.01      3.36 o
  -7   1   9       21.99       24.47      1.67 o
  -6   1   9       11.66        9.03      1.17 o
  -5   1   9       35.12       42.31      1.89 o
  -4   1   9      362.91      388.88      7.50 o
  -3   1   9       57.95       47.90      2.08 o
  -2   1   9      524.54      520.84     15.10 o
  -1   1   9      138.43      142.79      3.84 o
   0   1   9     1403.82     1497.06     18.77 o
   1   1   9      142.17      144.74      2.65 o
   2   1   9      523.66      524.76      7.22 o
   3   1   9       56.24       46.99      1.46 o
   4   1   9      378.55      407.08      9.04 o
   5   1   9       35.52       41.18      1.99 o
   6   1   9       11.54        8.87      1.17 o
   7   1   9       22.11       20.50      1.55 o
   8   1   9      108.68      114.52      3.37 o
   9   1   9       31.76       31.05      2.14 o
  10   1   9        7.20        5.91      1.59 o
  11   1   9        5.13        5.33      1.76 o
 -11   2   9       14.42       12.05      1.96 o
 -10   2   9        2.19        2.51      2.81 o
  -9   2   9       29.90       34.43      2.17 o
  -8   2   9      108.25       93.43      3.10 o
  -7   2   9      122.73      126.35      3.39 o
  -6   2   9       70.84       72.82      2.47 o
  -5   2   9     1052.99     1004.72     13.64 o
  -4   2   9      194.48      209.69      4.63 o
  -3   2   9       38.21       48.00      1.63 o
  -2   2   9      193.84      197.18      3.41 o
  -1   2   9       11.62       17.98      0.99 o
   0   2   9      138.10      130.25      2.48 o
   1   2   9       11.03       18.84      0.96 o
   2   2   9      190.40      191.39      3.39 o
   3   2   9       42.32       55.76      3.19 o
   4   2   9      194.85      208.45      3.67 o
   5   2   9     1043.37      989.27     11.55 o
   6   2   9       72.27       76.57      2.43 o
   7   2   9      117.08      126.45      3.41 o
   8   2   9      108.24       95.01      3.11 o
   9   2   9       31.18       34.04      2.22 o
  10   2   9        2.10        0.71      1.43 o
  11   2   9       13.82       14.52      2.01 o
 -11   3   9       50.67       52.91      5.69 o
 -10   3   9       11.81        9.22      2.41 o
  -9   3   9        1.08       -0.17      1.77 o
  -8   3   9       24.06       21.49      1.73 o
  -7   3   9       28.60       28.22      1.77 o
  -6   3   9      110.55      103.82      2.91 o
  -5   3   9      223.61      228.90      5.08 o
  -4   3   9      248.49      233.09      5.79 o
  -3   3   9      472.43      474.03      6.98 o
  -2   3   9       68.36       62.04      1.93 o
  -1   3   9      222.94      200.72      3.43 o
   0   3   9      787.51      801.32     10.60 o
   1   3   9      226.98      204.25      3.48 o
   2   3   9       69.64       60.48      1.77 o
   3   3   9      480.61      489.77      7.02 o
   4   3   9      240.67      235.83      4.17 o
   5   3   9      227.16      227.12      4.21 o
   6   3   9      104.84       98.43      2.35 o
   7   3   9       29.06       29.03      1.48 o
   8   3   9       22.21       22.33      1.85 o
   9   3   9        1.14        0.77      1.70 o
  10   3   9       12.99       18.32      2.70 o
  11   3   9       50.28       61.84      4.01 o
 -11   4   9        7.48        4.83      2.46 o
 -10   4   9       21.25       22.39      2.83 o
  -9   4   9       30.17       29.49      2.83 o
  -8   4   9       52.15       56.84      3.30 o
  -7   4   9        4.45        1.97      1.58 o
  -6   4   9      175.07      176.39      9.41 o
  -5   4   9        8.07       14.22      1.55 o
  -4   4   9      358.26      364.70      5.78 o
  -3   4   9      554.02      525.74      7.52 o
  -2   4   9      130.47      138.04      2.64 o
  -1   4   9       11.77       18.04      1.03 o
   0   4   9      681.79      659.53     13.87 o
   1   4   9       11.13       18.34      1.05 o
   2   4   9      120.76      129.36      2.76 o
   3   4   9      557.42      522.68      7.66 o
   4   4   9      360.30      372.78      5.91 o
   5   4   9        9.76       12.51      1.19 o
   6   4   9      175.74      176.99      3.79 o
   7   4   9        3.79        0.48      1.18 o
   8   4   9       52.03       50.62      2.80 o
   9   4   9       28.57       26.68      2.70 o
  10   4   9       21.39       23.63      2.79 o
  11   4   9        7.94       11.88      2.62 o
 -10   5   9        1.96        1.89      2.21 o
  -9   5   9        5.45       10.59      2.21 o
  -8   5   9       24.06       19.51      2.42 o
  -7   5   9       30.27       33.95      2.62 o
  -6   5   9      130.05      123.67      4.17 o
  -5   5   9       95.22      100.30      3.48 o
  -4   5   9      476.27      469.34      9.05 o
  -3   5   9      557.81      538.67      9.98 o
  -2   5   9      731.80      730.71     12.53 o
  -1   5   9       31.54       25.23      1.70 o
   0   5   9       35.49       52.05      1.57 o
   1   5   9       30.62       23.59      2.07 o
   2   5   9      724.51      736.79     10.10 o
   3   5   9      562.80      549.70      8.05 o
   4   5   9      470.58      477.94      9.48 o
   5   5   9       98.32      100.36      3.80 o
   6   5   9      126.19      113.44      3.89 o
   7   5   9       30.92       33.31      2.00 o
   8   5   9       24.34       26.72      2.84 o
   9   5   9        5.48        7.41      2.19 o
  10   5   9        1.71        2.19      2.63 o
 -10   6   9       23.91       23.75      2.99 o
  -9   6   9       37.34       39.48      7.00 o
  -8   6   9       32.02       37.95      2.99 o
  -7   6   9       44.25       43.58      2.99 o
  -6   6   9      131.59      138.51      6.67 o
  -5   6   9       16.37       15.88      3.06 o
  -4   6   9       16.14       16.68      1.70 o
  -3   6   9      115.79      117.10      3.63 o
  -2   6   9      352.54      332.58     11.16 o
  -1   6   9      170.84      174.28      4.41 o
   0   6   9      241.73      236.66      4.05 o
   1   6   9      171.29      180.86      4.49 o
   2   6   9      365.14      341.91      6.88 o
   3   6   9      116.37      115.56      2.81 o
   4   6   9       15.83       14.60      1.72 o
   5   6   9       16.30       19.25      1.46 o
   6   6   9      130.90      145.66      3.59 o
   7   6   9       44.49       45.60      2.91 o
   8   6   9       31.90       35.64      2.19 o
   9   6   9       38.28       38.57      2.35 o
  10   6   9       24.44       27.73      3.01 o
  -9   7   9       69.73       70.21      4.05 o
  -8   7   9        5.82        6.43      2.10 o
  -7   7   9       55.95       64.33      4.60 o
  -6   7   9        1.77        3.50      1.75 o
  -5   7   9      225.87      219.05      5.72 o
  -4   7   9       21.04       18.95      1.84 o
  -3   7   9       60.45       53.68      2.55 o
  -2   7   9       20.08       19.69      1.70 o
  -1   7   9      311.87      304.44      5.14 o
   0   7   9       25.01       25.07      1.86 o
   1   7   9      323.11      314.23      6.65 o
   2   7   9       20.34       15.99      1.70 o
   3   7   9       63.51       57.17      2.62 o
   4   7   9       21.60       21.03      1.86 o
   5   7   9      228.84      231.05      4.66 o
   6   7   9        1.90        1.29      1.12 o
   7   7   9       55.27       58.82      2.61 o
   8   7   9        5.97        4.32      1.72 o
   9   7   9       70.08       80.84      3.25 o
  -9   8   9        2.96        5.47      2.18 o
  -8   8   9       58.24       59.96      4.81 o
  -7   8   9       47.64       46.73      3.01 o
  -6   8   9       17.44       19.83      2.15 o
  -5   8   9       90.48       94.02      5.69 o
  -4   8   9      208.91      204.90      5.48 o
  -3   8   9       57.96       56.98      5.58 o
  -2   8   9      207.87      207.87      5.25 o
  -1   8   9       29.92       30.92      1.67 o
   0   8   9        7.39        8.92      1.75 o
   1   8   9       29.99       32.88      2.17 o
   2   8   9      211.96      212.65      5.34 o
   3   8   9       57.96       61.66      2.86 o
   4   8   9      210.14      217.50      5.65 o
   5   8   9       90.53      100.03      5.80 o
   6   8   9       17.30       18.72      3.39 o
   7   8   9       47.34       46.82      6.67 o
   8   8   9       58.57       63.56      3.42 o
   9   8   9        2.99        3.69      1.89 o
  -8   9   9        6.70        7.22      2.84 o
  -7   9   9        2.45        4.72      1.84 o
  -6   9   9      147.44      149.61      4.94 o
  -5   9   9       11.83       10.09      1.86 o
  -4   9   9      101.33       95.87      3.61 o
  -3   9   9       94.00       97.35      3.55 o
  -2   9   9      127.09      119.43      3.14 o
  -1   9   9       69.64       60.57      2.93 o
   0   9   9       45.73       41.43      2.46 o
   1   9   9       71.32       64.53      3.01 o
   2   9   9      126.66      117.23      3.94 o
   3   9   9       93.36      102.01      3.71 o
   4   9   9      100.38       92.23      3.71 o
   5   9   9       12.76       10.21      1.77 o
   6   9   9      145.91      150.78      4.94 o
   7   9   9        2.35        6.42      2.30 o
   8   9   9        6.62        8.46      3.39 o
  -7  10   9       13.77       13.57      3.28 o
  -6  10   9        3.50        2.49      1.62 o
  -5  10   9       72.11       72.52      3.46 o
  -4  10   9       40.69       45.80      2.34 o
  -3  10   9        0.02       -0.07      1.51 o
  -2  10   9       16.36       16.23      1.84 o
  -1  10   9       36.62       32.63      2.52 o
   0  10   9       25.94       27.04      2.15 o
   1  10   9       36.44       35.94      5.36 o
   2  10   9       16.74       17.68      1.93 o
   3  10   9        0.04       -1.24      1.24 o
   4  10   9       41.75       45.20      2.94 o
   5  10   9       70.87       75.58      3.55 o
   6  10   9        3.74        2.21      1.77 o
   7  10   9       13.09       13.08      2.15 o
  -6  11   9       25.99       32.31      3.83 o
  -5  11   9       25.87       30.07      2.68 o
  -4  11   9        9.46       11.00      3.17 o
  -3  11   9       46.29       46.54      3.08 o
  -2  11   9       87.52       97.57      8.42 o
  -1  11   9       44.67       46.73      3.17 o
   0  11   9        8.08       12.69      2.95 o
   1  11   9       45.35       45.97      2.83 o
   2  11   9       88.34       94.61      4.16 o
   3  11   9       48.10       52.90      3.08 o
   4  11   9        8.81       11.69      1.93 o
   5  11   9       25.51       26.67      2.55 o
   6  11   9       25.60       31.59      2.86 o
  -4  12   9       25.77       24.29      3.94 o
  -3  12   9       30.33       27.13      3.94 o
  -2  12   9        7.38       11.60      3.28 o
  -1  12   9       37.80       43.98      4.60 o
   0  12   9        5.62        6.35      2.84 o
   1  12   9       38.19       40.52      2.83 o
   2  12   9        6.87        9.42      1.89 o
   3  12   9       29.87       36.05      2.86 o
   4  12   9       25.26       22.71      2.63 o
  -1  13   9        8.85        6.35      3.06 o
   0  13   9       10.11       10.50      3.28 o
   1  13   9        8.86        6.56      2.84 o
   0   0  10     1523.13     1506.17     33.26 o
   1   0  10      417.95      395.78      5.70 o
   2   0  10     2090.21     2060.50     28.20 o
   3   0  10       43.65       39.06      3.94 o
   4   0  10      536.07      566.07     10.13 o
   5   0  10      261.03      207.76     10.50 o
   6   0  10      649.09      653.06     10.80 o
   7   0  10      186.93      180.79      4.12 o
   8   0  10       18.90       22.75      1.89 o
   9   0  10        1.78        3.30      1.65 o
  10   0  10       12.50       11.61      1.91 o
  11   0  10        8.63        7.81      1.86 o
 -11   1  10        1.44        1.07      1.70 o
 -10   1  10       67.10       69.44      3.18 o
  -9   1  10       32.95       31.37      2.14 o
  -8   1  10        8.17        6.82      1.64 o
  -7   1  10      102.78       86.13      2.85 o
  -6   1  10      147.44      125.24      3.19 o
  -5   1  10      307.27      314.03      6.65 o
  -4   1  10      432.78      447.14      8.35 o
  -3   1  10     1607.04     1614.68     25.27 o
  -2   1  10      697.13      666.47     19.26 o
  -1   1  10      977.24      972.69     18.20 o
   0   1  10      300.28      241.76      3.95 o
   1   1  10      975.92      962.11     12.54 o
   2   1  10      710.77      708.43      9.37 o
   3   1  10     1586.66     1578.99     20.11 o
   4   1  10      425.36      437.32      6.52 o
   5   1  10      306.10      310.69      6.73 o
   6   1  10      149.61      126.10      4.63 o
   7   1  10      102.20       83.10      2.82 o
   8   1  10        8.42        6.92      1.42 o
   9   1  10       32.76       31.56      2.14 o
  10   1  10       67.93       71.72      3.15 o
  11   1  10        1.46       -1.17      1.64 o
 -11   2  10        3.41       -0.22      2.17 o
 -10   2  10       42.86       47.51      2.77 o
  -9   2  10        9.91        8.88      2.19 o
  -8   2  10        9.25        8.08      2.12 o
  -7   2  10       32.88       28.18      1.83 o
  -6   2  10       83.58       87.35      2.66 o
  -5   2  10        6.89        8.35      1.31 o
  -4   2  10      569.25      570.85     10.13 o
  -3   2  10      104.37      106.15      3.55 o
  -2   2  10      100.30       79.16      2.01 o
  -1   2  10      437.28      438.34      6.40 o
   0   2  10     1381.10     1442.83     18.31 o
   1   2  10      443.61      446.37      6.51 o
   2   2  10      102.30       80.89      2.56 o
   3   2  10       99.58      104.27      2.35 o
   4   2  10      566.79      562.05      9.72 o
   5   2  10        8.20       10.15      1.00 o
   6   2  10       86.46       90.38      2.72 o
   7   2  10       34.49       27.85      1.81 o
   8   2  10        9.50        6.88      1.43 o
   9   2  10        9.46        9.71      1.72 o
  10   2  10       42.21       46.52      2.73 o
  11   2  10        3.66        3.81      2.15 o
 -11   3  10      126.72      138.63     10.28 o
 -10   3  10        3.56        1.00      2.05 o
  -9   3  10       53.50       53.95      3.55 o
  -8   3  10       51.73       50.28      3.24 o
  -7   3  10      174.98      175.61      4.10 o
  -6   3  10       89.31       81.78      3.15 o
  -5   3  10       46.44       46.15      2.46 o
  -4   3  10       81.27       78.85      2.21 o
  -3   3  10      191.77      159.45      3.14 o
  -2   3  10      754.76      727.89      9.93 o
  -1   3  10      486.18      485.06      6.94 o
   0   3  10      164.74      141.16      2.83 o
   1   3  10      488.48      481.08      6.98 o
   2   3  10      741.92      722.76      9.92 o
   3   3  10      193.19      155.00      3.34 o
   4   3  10       77.02       78.23      2.25 o
   5   3  10       48.21       50.65      1.96 o
   6   3  10       87.75       85.09      2.54 o
   7   3  10      178.22      178.32      4.16 o
   8   3  10       52.55       53.32      3.17 o
   9   3  10       52.12       58.66      5.25 o
  10   3  10        3.59        6.35      2.17 o
  11   3  10      128.32      140.51      5.72 o
 -10   4  10       24.11       27.35      3.08 o
  -9   4  10       63.70       73.30      3.99 o
  -8   4  10       55.11       55.91      3.39 o
  -7   4  10       41.89       44.78      2.93 o
  -6   4  10      276.58      268.50      9.19 o
  -5   4  10      105.87      112.91      5.25 o
  -4   4  10      215.67      210.62      5.26 o
  -3   4  10      104.91      104.49      2.48 o
  -2   4  10       60.73       62.35      1.80 o
  -1   4  10      191.34      206.44      3.57 o
   0   4  10      406.78      432.82      6.39 o
   1   4  10      189.95      198.82      3.61 o
   2   4  10       55.76       50.83      1.76 o
   3   4  10      100.35       97.00      2.46 o
   4   4  10      222.82      224.67      4.13 o
   5   4  10      100.66      100.94      2.70 o
   6   4  10      282.85      274.30      5.05 o
   7   4  10       39.86       45.10      2.12 o
   8   4  10       55.97       58.47      3.83 o
   9   4  10       65.78       71.87      3.94 o
  10   4  10       24.36       23.84      4.70 o
 -10   5  10        6.68        4.88      2.36 o
  -9   5  10       61.24       74.41      4.05 o
  -8   5  10      203.02      210.46      6.25 o
  -7   5  10      282.41      286.00      9.85 o
  -6   5  10       94.77       94.31      5.03 o
  -5   5  10      101.93      103.50      3.56 o
  -4   5  10       10.90        9.89      3.17 o
  -3   5  10       65.86       69.25      2.79 o
  -2   5  10       86.49       75.83      2.79 o
  -1   5  10       46.89       38.58      2.19 o
   0   5  10        6.52        7.96      1.15 o
   1   5  10       45.68       36.35      1.47 o
   2   5  10       83.05       68.45      2.05 o
   3   5  10       67.71       68.21      2.13 o
   4   5  10       12.25       12.26      1.16 o
   5   5  10       99.52      102.32      3.73 o
   6   5  10       94.17      101.23      3.02 o
   7   5  10      285.29      298.86      6.46 o
   8   5  10      202.17      202.96      6.11 o
   9   5  10       63.04       72.21      3.94 o
  10   5  10        6.17        5.59      2.31 o
 -10   6  10       11.87        9.46      2.51 o
  -9   6  10       25.37       26.86      2.94 o
  -8   6  10       32.05       33.63      2.94 o
  -7   6  10      115.93      116.20      5.91 o
  -6   6  10      124.37      118.34      4.25 o
  -5   6  10      185.92      188.38      5.18 o
  -4   6  10       93.01       94.66      4.70 o
  -3   6  10       72.94       69.01      2.95 o
  -2   6  10       37.26       36.56      2.17 o
  -1   6  10      112.95      109.46      3.40 o
   0   6  10      422.84      377.02      7.58 o
   1   6  10      110.47      107.90      3.48 o
   2   6  10       36.26       37.93      2.24 o
   3   6  10       70.38       63.27      2.43 o
   4   6  10       90.36       89.54      4.06 o
   5   6  10      183.56      188.81      4.11 o
   6   6  10      126.05      125.63      3.34 o
   7   6  10      113.50      117.56      3.41 o
   8   6  10       32.24       35.28      2.22 o
   9   6  10       24.78       26.16      2.94 o
  10   6  10       11.29       12.59      2.70 o
  -9   7  10       38.43       47.48      4.60 o
  -8   7  10       42.84       51.64      4.81 o
  -7   7  10       42.74       54.71      4.38 o
  -6   7  10      120.66      118.91      4.32 o
  -5   7  10       92.99       91.78      3.63 o
  -4   7  10       67.27       76.29      3.39 o
  -3   7  10      102.29       98.94      4.16 o
  -2   7  10       85.57       96.01      3.39 o
  -1   7  10      369.11      354.45      7.42 o
   0   7  10        1.30       -1.00      1.00 o
   1   7  10      366.90      357.45      7.43 o
   2   7  10       87.98       92.02      3.32 o
   3   7  10      105.30      108.72      3.63 o
   4   7  10       65.12       71.19      3.15 o
   5   7  10       94.27       86.12      3.55 o
   6   7  10      120.88      124.14      4.24 o
   7   7  10       44.89       49.31      2.51 o
   8   7  10       41.58       45.65      2.54 o
   9   7  10       37.20       43.03      2.60 o
  -8   8  10       89.68       89.28      5.91 o
  -7   8  10       86.47       89.84      4.01 o
  -6   8  10       18.99       17.76      2.15 o
  -5   8  10       67.49       63.40      3.17 o
  -4   8  10      121.80      124.33      4.24 o
  -3   8  10        3.07        2.08      1.39 o
  -2   8  10       24.47       23.03      2.95 o
  -1   8  10       59.73       50.81      2.84 o
   0   8  10      363.60      327.66      7.18 o
   1   8  10       58.70       47.52      2.63 o
   2   8  10       24.50       23.74      2.01 o
   3   8  10        2.71       -0.31      1.31 o
   4   8  10      118.18      118.61      4.10 o
   5   8  10       68.37       70.76      3.30 o
   6   8  10       18.26       17.31      3.06 o
   7   8  10       87.64       83.55      8.97 o
   8   8  10       88.33       92.47      4.14 o
  -8   9  10       27.54       31.95      3.94 o
  -7   9  10        1.33        0.11      2.08 o
  -6   9  10       55.43       61.99      3.40 o
  -5   9  10        8.78        7.13      1.70 o
  -4   9  10       38.55       40.28      2.62 o
  -3   9  10       59.90       59.06      3.01 o
  -2   9  10       18.75       18.39      1.99 o
  -1   9  10       28.99       26.84      2.17 o
   0   9  10       32.83       29.56      2.17 o
   1   9  10       28.40       24.72      2.15 o
   2   9  10       17.96       18.02      1.93 o
   3   9  10       57.89       57.66      4.38 o
   4   9  10       39.28       40.25      2.84 o
   5   9  10        7.88        8.21      1.86 o
   6   9  10       57.68       64.38      4.27 o
   7   9  10        1.05        2.62      1.75 o
   8   9  10       28.40       30.93      5.69 o
  -7  10  10       55.17       61.93      5.47 o
  -6  10  10       12.07       11.74      2.74 o
  -5  10  10       16.57       13.16      2.08 o
  -4  10  10       44.36       48.04      2.34 o
  -3  10  10       11.29        6.49      1.77 o
  -2  10  10       31.05       33.36      2.46 o
  -1  10  10       11.18        9.32      1.70 o
   0  10  10       14.04       13.57      1.86 o
   1  10  10       10.70       12.32      1.84 o
   2  10  10       30.14       27.95      2.32 o
   3  10  10       10.67        8.30      2.84 o
   4  10  10       46.08       48.89      3.01 o
   5  10  10       15.36       12.71      2.08 o
   6  10  10       12.98       14.09      2.15 o
   7  10  10       55.04       58.45      3.55 o
  -5  11  10       10.16        9.83      2.41 o
  -4  11  10       16.51       20.72      2.31 o
  -3  11  10       49.49       54.43      4.60 o
  -2  11  10       78.87       80.93      3.68 o
  -1  11  10        3.82        3.46      1.52 o
   0  11  10        3.31        2.17      1.52 o
   1  11  10        4.20        1.52      3.39 o
   2  11  10       76.31       75.87      3.55 o
   3  11  10       51.00       53.97      3.17 o
   4  11  10       15.66       17.30      2.24 o
   5  11  10        9.72        7.46      1.93 o
  -3  12  10        6.09        4.16      2.84 o
  -2  12  10       70.73       79.43      5.91 o
  -1  12  10       85.63       80.96      5.69 o
   0  12  10        1.60       -1.56      2.52 o
   1  12  10       84.32       78.87      3.73 o
   2  12  10       71.25       74.57      3.77 o
   3  12  10        5.58        6.56      2.63 o
   1   0  11       41.88       51.75      1.54 o
   2   0  11      319.61      318.66      4.83 o
   3   0  11        2.49        6.57      5.80 o
   4   0  11      500.04      502.84      9.43 o
   5   0  11      201.20      184.51      4.79 o
   6   0  11      545.08      481.73     16.74 o
   7   0  11       20.66       26.90      1.84 o
   8   0  11       79.63       85.39      3.15 o
   9   0  11       61.67       58.66      2.77 o
  10   0  11        1.59        0.79      1.54 o
 -10   1  11        2.93        3.64      1.66 o
  -9   1  11       60.19       63.03      3.35 o
  -8   1  11       71.94       74.12      2.85 o
  -7   1  11      383.97      374.85      6.64 o
  -6   1  11        2.52       -0.22      1.24 o
  -5   1  11       86.71       81.79      3.08 o
  -4   1  11      352.97      375.84      7.42 o
  -3   1  11      436.27      435.23     10.18 o
  -2   1  11       81.96       83.42      2.86 o
  -1   1  11      531.17      546.84      7.74 o
   0   1  11     1504.65     1502.28     19.07 o
   1   1  11      535.06      539.89      7.64 o
   2   1  11       83.83       84.45      2.09 o
   3   1  11      428.92      428.36      6.36 o
   4   1  11      352.47      369.14      7.50 o
   5   1  11       88.25       83.85      3.25 o
   6   1  11        2.50        1.85      2.08 o
   7   1  11      379.06      367.28      8.20 o
   8   1  11       71.34       74.32      2.86 o
   9   1  11       60.40       67.09      2.98 o
  10   1  11        2.88        2.04      1.60 o
 -10   2  11       62.92       64.47      4.01 o
  -9   2  11      113.06      129.22      3.94 o
  -8   2  11       86.24       89.79      3.90 o
  -7   2  11        3.08        3.71      1.46 o
  -6   2  11      543.42      526.01     10.04 o
  -5   2  11        9.56        8.73      1.37 o
  -4   2  11      461.58      440.52     13.35 o
  -3   2  11      436.44      441.64      8.27 o
  -2   2  11       31.83       28.63      1.46 o
  -1   2  11      156.46      150.55      2.98 o
   0   2  11      157.65      159.88      3.59 o
   1   2  11      161.17      152.63      2.97 o
   2   2  11       31.91       29.10      1.39 o
   3   2  11      439.67      447.36      7.96 o
   4   2  11      469.51      449.90      6.78 o
   5   2  11        8.88        8.74      1.55 o
   6   2  11      551.17      515.77     10.72 o
   7   2  11        3.03        3.05      2.30 o
   8   2  11       84.83       89.10      3.11 o
   9   2  11      112.53      122.82      3.87 o
  10   2  11       63.44       70.28      4.01 o
 -10   3  11        2.61        6.85      2.36 o
  -9   3  11       28.48       33.73      2.99 o
  -8   3  11       94.79      101.25      4.32 o
  -7   3  11       47.17       43.33      3.94 o
  -6   3  11       29.13       32.36      2.24 o
  -5   3  11      819.66      775.83     13.52 o
  -4   3  11      251.29      249.76      5.54 o
  -3   3  11       71.98       59.79      2.75 o
  -2   3  11     1060.71     1048.03     13.93 o
  -1   3  11      172.63      175.05      3.32 o
   0   3  11       28.42       28.77      1.33 o
   1   3  11      171.03      172.31      3.58 o
   2   3  11     1060.93     1057.09     14.33 o
   3   3  11       72.16       61.99      2.03 o
   4   3  11      249.54      259.74      4.56 o
   5   3  11      824.22      783.75     13.22 o
   6   3  11       29.09       34.11      3.72 o
   7   3  11       47.23       45.18      2.86 o
   8   3  11       94.52      102.59      4.25 o
   9   3  11       28.46       32.70      4.16 o
  10   3  11        2.50        5.60      2.24 o
 -10   4  11      118.57      131.74      8.32 o
  -9   4  11       56.71       64.23      3.99 o
  -8   4  11        2.44        0.76      1.89 o
  -7   4  11      280.59      273.09      9.63 o
  -6   4  11      312.90      289.94      9.85 o
  -5   4  11       84.38       93.00      4.81 o
  -4   4  11      452.18      427.44      8.59 o
  -3   4  11      152.31      149.18      4.17 o
  -2   4  11      340.34      316.13      5.16 o
  -1   4  11      362.36      352.79      6.92 o
   0   4  11        1.17        1.47      0.69 o
   1   4  11      358.95      359.73      5.62 o
   2   4  11      342.56      319.52      5.21 o
   3   4  11      161.04      161.78      3.34 o
   4   4  11      456.91      436.77      6.80 o
   5   4  11       82.00       83.52      2.61 o
   6   4  11      313.79      300.47      5.43 o
   7   4  11      280.18      274.71      6.88 o
   8   4  11        3.11        4.92      2.08 o
   9   4  11       57.20       62.92      3.79 o
  10   4  11      119.34      133.96      5.91 o
 -10   5  11        2.09       -1.64      4.27 o
  -9   5  11       25.78       25.33      5.14 o
  -8   5  11       92.29       90.59      5.69 o
  -7   5  11       11.63       14.22      2.84 o
  -6   5  11       13.93       14.88      2.84 o
  -5   5  11      260.35      252.50      6.27 o
  -4   5  11      186.98      186.40      5.03 o
  -3   5  11      267.74      243.72      6.35 o
  -2   5  11      300.03      298.22      6.42 o
  -1   5  11      143.08      127.14      5.91 o
   0   5  11      172.24      156.25      5.47 o
   1   5  11      141.26      122.90      3.70 o
   2   5  11      300.63      301.30      5.12 o
   3   5  11      272.28      244.14      6.38 o
   4   5  11      194.47      194.58      3.98 o
   5   5  11      261.15      260.49      5.79 o
   6   5  11       14.23       10.68      1.35 o
   7   5  11       10.46       14.22      2.17 o
   8   5  11       92.68       92.78      4.33 o
   9   5  11       25.30       26.01      8.21 o
  10   5  11        2.15        0.44      2.01 o
  -9   6  11        7.23        6.78      2.84 o
  -8   6  11       74.45       70.90      5.25 o
  -7   6  11        9.75       11.60      2.84 o
  -6   6  11       98.53       98.23      3.94 o
  -5   6  11       76.82       76.04      5.25 o
  -4   6  11      114.33      120.99      4.16 o
  -3   6  11        6.36        9.90      1.62 o
  -2   6  11      342.27      323.71      7.04 o
  -1   6  11      388.65      377.87      7.74 o
   0   6  11        4.37        0.66      2.63 o
   1   6  11      375.79      382.24      7.99 o
   2   6  11      341.89      329.92      7.03 o
   3   6  11        5.35        7.03      1.37 o
   4   6  11      116.76      123.81      3.34 o
   5   6  11       78.46       78.46      2.67 o
   6   6  11       98.23       98.51      3.02 o
   7   6  11        9.95       12.55      1.60 o
   8   6  11       74.28       69.74      3.94 o
   9   6  11        7.14        5.58      2.17 o
  -9   7  11       10.90        5.03      2.84 o
  -8   7  11       29.87       30.20      3.94 o
  -7   7  11       12.14       15.10      3.06 o
  -6   7  11       50.16       55.66      3.17 o
  -5   7  11       18.21       19.27      2.08 o
  -4   7  11      248.17      251.66     12.14 o
  -3   7  11       30.56       24.58      2.01 o
  -2   7  11      171.83      174.94      4.72 o
  -1   7  11       12.32       11.26      1.62 o
   0   7  11      250.18      236.49      5.73 o
   1   7  11       12.01       11.31      1.62 o
   2   7  11      162.14      163.40      4.63 o
   3   7  11       29.85       22.43      2.01 o
   4   7  11      249.15      253.05      6.18 o
   5   7  11       17.82       15.85      2.08 o
   6   7  11       51.50       51.33      2.99 o
   7   7  11       11.82       12.15      3.94 o
   8   7  11       29.87       35.70      2.25 o
   9   7  11       10.66       11.44      3.06 o
  -8   8  11        7.02        6.13      2.84 o
  -7   8  11       27.74       28.24      2.70 o
  -6   8  11        5.63        5.14      2.08 o
  -5   8  11       69.36       68.73      4.92 o
  -4   8  11      157.39      146.89      4.70 o
  -3   8  11      167.27      171.46     13.02 o
  -2   8  11       19.75       16.52      1.77 o
  -1   8  11       26.83       27.83      2.08 o
   0   8  11       12.84       13.40      2.08 o
   1   8  11       23.91       18.81      1.97 o
   2   8  11       19.36       14.97      1.77 o
   3   8  11      165.80      168.28      4.87 o
   4   8  11      157.26      148.55      4.63 o
   5   8  11       71.34       77.49      5.91 o
   6   8  11        5.70        3.71      2.08 o
   7   8  11       28.13       25.61      2.46 o
   8   8  11        6.88        5.89      1.89 o
  -7   9  11        8.01        7.64      2.08 o
  -6   9  11      138.90      140.25      5.01 o
  -5   9  11       48.09       50.74      4.81 o
  -4   9  11       79.88       78.11      3.48 o
  -3   9  11        9.52        6.70      1.70 o
  -2   9  11      192.08      190.74      5.32 o
  -1   9  11       23.98       30.65      4.16 o
   0   9  11       95.30       84.72      3.48 o
   1   9  11       23.69       28.11      2.24 o
   2   9  11      193.60      197.04      5.49 o
   3   9  11        9.65       12.29      1.86 o
   4   9  11       81.53       83.50      3.63 o
   5   9  11       48.79       49.84      3.09 o
   6   9  11      139.27      138.60      8.86 o
   7   9  11        7.98       10.35      2.74 o
  -6  10  11        2.26        1.97      1.86 o
  -5  10  11       82.43       77.61      3.77 o
  -4  10  11       42.02       46.52      2.93 o
  -3  10  11      110.24      106.56      4.14 o
  -2  10  11       30.57       31.09      2.46 o
  -1  10  11       76.32       83.94      4.16 o
   0  10  11       11.81       15.30      2.19 o
   1  10  11       76.27       79.83      3.48 o
   2  10  11       29.79       28.91      2.39 o
   3  10  11      111.11      100.87      4.60 o
   4  10  11       42.87       54.40      3.25 o
   5  10  11       82.03       76.99      3.79 o
   6  10  11        2.31        4.76      3.28 o
  -5  11  11        6.85       11.38      3.28 o
  -4  11  11       65.37       71.10      3.70 o
  -3  11  11        8.95       11.02      1.99 o
  -2  11  11       12.05       11.38      1.99 o
  -1  11  11       64.98       69.14      3.36 o
   0  11  11        9.86       14.07      2.08 o
   1  11  11       64.69       66.86      3.39 o
   2  11  11       11.62       13.18      2.08 o
   3  11  11        9.31       12.73      2.17 o
   4  11  11       65.05       70.21      3.63 o
   5  11  11        6.68       10.74      2.24 o
  -2  12  11       14.63       17.07      3.50 o
  -1  12  11        9.02        9.69      2.41 o
   0  12  11      126.08      127.90      6.02 o
   1  12  11        9.83       13.29      2.24 o
   2  12  11       14.99       22.80      2.55 o
   0   0  12      385.68      397.82     10.72 o
   1   0  12      355.47      340.60      6.81 o
   2   0  12      559.36      556.99     10.06 o
   3   0  12      465.37      441.56      8.43 o
   4   0  12      122.64      116.64      3.71 o
   5   0  12      214.05      185.62      7.66 o
   6   0  12      130.82      132.35      4.25 o
   7   0  12        1.12       -0.37      1.46 o
   8   0  12       25.27       32.12      2.62 o
   9   0  12       43.12       46.81      2.52 o
  10   0  12        7.71        5.48      2.74 o
 -10   1  12       18.65       17.10      2.48 o
  -9   1  12       39.98       40.47      2.52 o
  -8   1  12        0.47        2.17      1.68 o
  -7   1  12       40.64       35.33      2.55 o
  -6   1  12       69.43       66.96      3.08 o
  -5   1  12       66.24       63.38      6.02 o
  -4   1  12       74.79       71.98      2.86 o
  -3   1  12       45.50       46.54      2.39 o
  -2   1  12      924.45      884.05     14.62 o
  -1   1  12      809.45      822.40     13.92 o
   0   1  12       30.76       29.23      1.78 o
   1   1  12      799.17      829.95     11.14 o
   2   1  12      909.92      854.26     11.60 o
   3   1  12       49.21       50.88      4.70 o
   4   1  12       78.88       79.08      3.61 o
   5   1  12       63.88       66.19      2.94 o
   6   1  12       71.40       66.49      5.14 o
   7   1  12       39.63       32.25      2.39 o
   8   1  12        0.53        1.48      1.62 o
   9   1  12       39.56       36.98      2.43 o
  10   1  12       17.80       17.53      2.19 o
 -10   2  12        6.66        5.56      2.36 o
  -9   2  12       23.61       23.64      4.70 o
  -8   2  12       46.68       49.04      2.93 o
  -7   2  12       25.24       22.80      2.05 o
  -6   2  12      416.64      388.38      8.03 o
  -5   2  12      228.55      222.73      6.46 o
  -4   2  12       70.64       66.97      2.77 o
  -3   2  12       47.62       48.31      2.31 o
  -2   2  12      141.23      142.30      3.94 o
  -1   2  12      791.36      750.51     10.31 o
   0   2  12      969.42      915.72     12.24 o
   1   2  12      787.28      741.33     10.22 o
   2   2  12      136.06      141.84      5.73 o
   3   2  12       43.00       40.69      1.64 o
   4   2  12       74.73       67.25      4.38 o
   5   2  12      233.23      236.66      5.73 o
   6   2  12      411.42      386.30      8.42 o
   7   2  12       24.59       24.27      2.24 o
   8   2  12       46.42       43.83      3.01 o
   9   2  12       23.24       24.70      2.62 o
  10   2  12        6.49        7.57      2.31 o
 -10   3  12       12.40       17.50      2.83 o
  -9   3  12       47.15       48.36      4.81 o
  -8   3  12       14.55       14.44      3.06 o
  -7   3  12      120.49      124.95      6.35 o
  -6   3  12      118.33      122.10      5.91 o
  -5   3  12        5.53        7.88      2.41 o
  -4   3  12      118.24      121.79      3.52 o
  -3   3  12      679.09      627.80      9.13 o
  -2   3  12      296.04      287.40      4.82 o
  -1   3  12      370.61      353.00      5.73 o
   0   3  12      659.19      649.29      9.17 o
   1   3  12      374.38      376.29      5.79 o
   2   3  12      296.42      283.78      4.82 o
   3   3  12      690.78      644.28      9.16 o
   4   3  12      115.21      114.52      2.83 o
   5   3  12        5.89        5.97      1.62 o
   6   3  12      117.43      123.39      4.25 o
   7   3  12      118.76      129.29      4.56 o
   8   3  12       15.13       14.59      2.17 o
   9   3  12       48.26       51.73      3.48 o
  10   3  12       12.46       15.10      2.62 o
  -9   4  12       47.92       43.11      4.60 o
  -8   4  12       52.10       45.08      4.38 o
  -7   4  12       68.27       69.15      5.03 o
  -6   4  12       28.71       23.41      3.06 o
  -5   4  12      289.80      282.94      9.41 o
  -4   4  12      394.81      397.25      8.28 o
  -3   4  12      600.96      567.68     21.55 o
  -2   4  12      150.37      134.51      3.87 o
  -1   4  12      143.47      147.11      3.05 o
   0   4  12       35.66       33.62      2.05 o
   1   4  12      142.07      147.32      3.14 o
   2   4  12      154.53      137.52      3.05 o
   3   4  12      596.12      583.22      8.53 o
   4   4  12      395.07      403.35      6.50 o
   5   4  12      288.74      288.52      6.73 o
   6   4  12       27.08       29.04      2.32 o
   7   4  12       67.30       73.47      4.05 o
   8   4  12       51.40       51.44      5.03 o
   9   4  12       48.57       42.96      3.50 o
  -9   5  12       46.44       49.45      4.81 o
  -8   5  12       62.85       59.52      5.03 o
  -7   5  12       54.06       65.43      4.81 o
  -6   5  12       58.86       63.46      4.38 o
  -5   5  12       26.88       28.37      2.17 o
  -4   5  12        2.65        3.17      2.08 o
  -3   5  12      477.15      451.43      9.13 o
  -2   5  12      687.65      644.71     11.76 o
  -1   5  12      369.09      322.29     12.80 o
   0   5  12      281.76      273.60      6.10 o
   1   5  12      369.18      346.65      7.03 o
   2   5  12      685.04      649.95     15.05 o
   3   5  12      480.68      475.11      7.35 o
   4   5  12        2.13        0.57      1.41 o
   5   5  12       29.08       31.59      1.88 o
   6   5  12       56.71       62.03      3.32 o
   7   5  12       55.13       65.23      3.48 o
   8   5  12       63.36       59.84      4.38 o
   9   5  12       45.48       45.91      3.40 o
  -9   6  12       34.06       34.79      4.16 o
  -8   6  12       44.91       50.55      4.81 o
  -7   6  12      216.68      221.23      8.75 o
  -6   6  12      176.73      185.13      7.66 o
  -5   6  12       36.33       28.02      2.32 o
  -4   6  12       46.11       48.42      2.63 o
  -3   6  12       74.23       69.11      3.01 o
  -2   6  12      353.03      342.04      7.43 o
  -1   6  12       11.21       12.06      1.62 o
   0   6  12       28.22       23.66      3.39 o
   1   6  12       10.07       11.19      1.52 o
   2   6  12      358.96      345.60      7.34 o
   3   6  12       73.84       65.26      2.93 o
   4   6  12       46.31       47.36      2.62 o
   5   6  12       38.31       30.77      2.26 o
   6   6  12      175.87      187.72      4.30 o
   7   6  12      213.96      227.63      6.49 o
   8   6  12       44.84       54.06      3.55 o
   9   6  12       34.61       31.63      3.09 o
  -8   7  12       40.06       44.86      4.60 o
  -7   7  12       20.29       19.26      3.28 o
  -6   7  12       32.68       33.72      2.70 o
  -5   7  12       58.59       55.29      3.09 o
  -4   7  12       28.29       30.94      2.41 o
  -3   7  12       18.34       21.55      2.08 o
  -2   7  12       24.90       21.66      1.93 o
  -1   7  12       95.43       82.75      3.25 o
   0   7  12      145.49      129.56      4.18 o
   1   7  12       97.01       90.69      3.48 o
   2   7  12       23.88       21.54      1.99 o
   3   7  12       18.19       20.57      2.08 o
   4   7  12       28.06       27.49      2.74 o
   5   7  12       59.88       60.67      3.08 o
   6   7  12       31.06       33.66      2.52 o
   7   7  12       20.99       16.50      2.21 o
   8   7  12       40.22       37.86      4.60 o
  -7   8  12       20.82       14.44      3.28 o
  -6   8  12        9.07        8.11      1.93 o
  -5   8  12       12.26       11.30      1.93 o
  -4   8  12       34.18       36.58      2.55 o
  -3   8  12        9.03        9.31      1.70 o
  -2   8  12      108.32      108.99      3.94 o
  -1   8  12        0.88        0.22      1.53 o
   0   8  12       25.86       26.27      2.17 o
   1   8  12        0.91       -0.77      1.24 o
   2   8  12      108.66      115.12      4.02 o
   3   8  12        9.59       10.06      1.77 o
   4   8  12       35.12       39.06      3.28 o
   5   8  12       12.98       16.54      2.15 o
   6   8  12        8.93       10.35      1.99 o
   7   8  12       21.66       21.14      2.36 o
  -6   9  12       37.91       38.64      2.99 o
  -5   9  12       71.01       79.83      3.77 o
  -4   9  12       13.39       17.16      3.39 o
  -3   9  12       28.50       27.83      2.39 o
  -2   9  12       17.40       15.89      2.19 o
  -1   9  12        6.24        6.53      1.75 o
   0   9  12        6.29        4.81      1.55 o
   1   9  12        5.70        3.69      1.62 o
   2   9  12       18.10       18.37      2.08 o
   3   9  12       29.26       33.58      3.83 o
   4   9  12       14.07       10.19      1.93 o
   5   9  12       71.17       76.26      4.38 o
   6   9  12       37.48       42.35      3.01 o
  -5  10  12       22.55       19.80      2.39 o
  -4  10  12       79.05       75.96      5.36 o
  -3  10  12       12.29        9.89      3.17 o
  -2  10  12       34.41       37.51      2.70 o
  -1  10  12       49.75       49.89      2.93 o
   0  10  12       76.11       70.16      3.39 o
   1  10  12       50.19       45.92      2.86 o
   2  10  12       34.51       33.53      2.63 o
   3  10  12       11.93       10.93      1.97 o
   4  10  12       79.53       84.11      3.79 o
   5  10  12       21.67       23.66      2.46 o
  -4  11  12        5.67        0.77      1.70 o
  -3  11  12       42.05       43.37      3.08 o
  -2  11  12        0.38        1.06      2.52 o
  -1  11  12       43.97       45.74      3.01 o
   0  11  12       38.29       39.18      2.93 o
   1  11  12       44.96       44.40      3.01 o
   2  11  12        0.26        0.00      1.55 o
   3  11  12       41.83       45.82      3.17 o
   4  11  12        5.51        5.74      1.93 o
   1   0  13      200.06      205.33      5.14 o
   2   0  13      157.10      143.49      3.94 o
   3   0  13      940.83      928.60     15.78 o
   4   0  13       30.16       30.38      2.95 o
   5   0  13       94.79       85.46      3.32 o
   6   0  13       95.52       98.47      3.70 o
   7   0  13      386.63      383.43      8.58 o
   8   0  13        0.04       -1.32      1.46 o
   9   0  13       28.75       31.39      4.81 o
  10   0  13       34.32       42.85      3.30 o
 -10   1  13       27.97       34.36      4.60 o
  -9   1  13       58.71       57.33      3.46 o
  -8   1  13      194.02      198.02      6.24 o
  -7   1  13      100.99       94.23      3.70 o
  -6   1  13       49.64       43.08      2.77 o
  -5   1  13       15.48       11.95      1.68 o
  -4   1  13      573.91      539.27     11.71 o
  -3   1  13       54.64       49.02      2.46 o
  -2   1  13      209.83      197.29      4.79 o
  -1   1  13       63.88       68.66      4.70 o
   0   1  13      183.41      194.83      4.88 o
   1   1  13       62.71       65.99      2.03 o
   2   1  13      207.05      199.52      4.87 o
   3   1  13       55.79       49.19      2.55 o
   4   1  13      571.36      543.43     17.72 o
   5   1  13       15.86       10.92      1.77 o
   6   1  13       53.29       46.37      3.39 o
   7   1  13      103.21       91.99      3.79 o
   8   1  13      189.97      185.34      6.24 o
   9   1  13       59.08       57.08      3.55 o
  10   1  13       27.14       34.87      3.15 o
  -9   2  13       50.20       47.05      4.81 o
  -8   2  13        9.77       10.72      2.84 o
  -7   2  13       41.82       39.17      3.94 o
  -6   2  13       34.61       34.17      2.39 o
  -5   2  13      339.84      324.99      7.10 o
  -4   2  13      101.24       84.71      3.17 o
  -3   2  13      100.67       91.58      3.17 o
  -2   2  13      188.02      169.05      3.49 o
  -1   2  13       72.76       71.70      2.14 o
   0   2  13       11.79       11.65      1.08 o
   1   2  13       71.40       69.28      2.20 o
   2   2  13      190.39      171.05      3.38 o
   3   2  13       98.40       90.21      3.32 o
   4   2  13       97.74       84.71      3.25 o
   5   2  13      338.42      329.54      7.35 o
   6   2  13       35.43       38.62      4.49 o
   7   2  13       39.06       38.03      2.95 o
   8   2  13       10.20       15.96      3.39 o
   9   2  13       48.75       56.98      4.16 o
  -9   3  13       13.32       12.47      3.28 o
  -8   3  13       78.81       79.43      5.69 o
  -7   3  13        0.49       -0.66      2.19 o
  -6   3  13      178.92      179.22      7.44 o
  -5   3  13       36.96       43.33      3.94 o
  -4   3  13       90.93       86.65      4.81 o
  -3   3  13      227.47      216.39      4.15 o
  -2   3  13      160.58      139.45      3.10 o
  -1   3  13       60.42       49.99      1.87 o
   0   3  13        9.86        9.13      1.07 o
   1   3  13       65.16       52.53      1.84 o
   2   3  13      160.05      144.57      3.70 o
   3   3  13      219.66      211.12      4.10 o
   4   3  13       87.32       89.70      3.61 o
   5   3  13       36.54       39.54      3.94 o
   6   3  13      174.88      182.26      5.34 o
   7   3  13        0.60       -0.60      1.62 o
   8   3  13       75.98       77.59      3.86 o
   9   3  13       13.73       14.32      2.39 o
  -9   4  13       12.40        7.88      3.06 o
  -8   4  13        2.13        1.31      2.63 o
  -7   4  13       92.43       93.44      5.69 o
  -6   4  13       71.76       76.15      5.03 o
  -5   4  13      105.72      106.13      5.47 o
  -4   4  13      191.73      173.42      4.95 o
  -3   4  13      125.78      123.02      3.86 o
  -2   4  13       63.33       60.91      2.77 o
  -1   4  13      104.21       95.05      3.24 o
   0   4  13        0.11       -0.95      0.95 o
   1   4  13      102.48       87.65      2.48 o
   2   4  13       62.20       58.56      2.30 o
   3   4  13      124.94      117.43      3.04 o
   4   4  13      185.05      172.45      4.87 o
   5   4  13      102.05       93.84      3.70 o
   6   4  13       72.81       76.13      3.48 o
   7   4  13       91.66       93.32      4.02 o
   8   4  13        2.30        1.94      1.77 o
   9   4  13       12.83       19.02      2.55 o
  -9   5  13       10.85       13.57      3.50 o
  -8   5  13       13.96       21.01      3.50 o
  -7   5  13       10.48        4.16      2.63 o
  -6   5  13       48.52       47.05      4.16 o
  -5   5  13       69.34       73.31      4.81 o
  -4   5  13      150.34      146.72      9.85 o
  -3   5  13     1081.27     1040.96     17.72 o
  -2   5  13       77.23       64.90      2.99 o
  -1   5  13      218.16      214.70      5.34 o
   0   5  13       25.23       34.41      3.06 o
   1   5  13      217.94      219.60      8.64 o
   2   5  13       79.46       71.96      3.39 o
   3   5  13     1069.69     1030.19     14.17 o
   4   5  13      149.26      149.76      3.52 o
   5   5  13       67.84       71.94      3.32 o
   6   5  13       46.40       43.48      3.72 o
   7   5  13       10.09       12.45      2.17 o
   8   5  13       14.95       17.68      2.48 o
   9   5  13       10.87       13.91      2.70 o
  -8   6  13       38.20       36.98      4.16 o
  -7   6  13       39.79       41.36      4.16 o
  -6   6  13       77.66       71.56      5.03 o
  -5   6  13       12.86       16.58      2.01 o
  -4   6  13      121.01      112.22      4.10 o
  -3   6  13       29.27       30.40      4.27 o
  -2   6  13      346.33      350.63      9.85 o
  -1   6  13      150.89      143.50      4.25 o
   0   6  13      220.67      238.41      5.80 o
   1   6  13      153.30      144.56      4.32 o
   2   6  13      345.05      356.90     10.50 o
   3   6  13       28.58       27.18      4.27 o
   4   6  13      120.86      114.94      3.93 o
   5   6  13       12.14       14.75      1.84 o
   6   6  13       76.61       66.08      5.25 o
   7   6  13       40.04       41.64      3.08 o
   8   6  13       37.94       37.78      3.17 o
  -8   7  13        1.94       -1.31      2.41 o
  -7   7  13       70.94       77.68      5.69 o
  -6   7  13       18.69       21.34      2.32 o
  -5   7  13      272.77      271.65      7.04 o
  -4   7  13        9.94        9.20      1.77 o
  -3   7  13       44.43       45.40      2.70 o
  -2   7  13       95.06       89.62      3.56 o
  -1   7  13      345.57      344.26     11.71 o
   0   7  13       75.40       64.68      3.09 o
   1   7  13      348.94      356.46      7.81 o
   2   7  13       97.08       91.46      3.63 o
   3   7  13       42.97       43.17      2.74 o
   4   7  13        9.94        9.31      1.97 o
   5   7  13      271.51      294.41      7.01 o
   6   7  13       18.30       20.53      2.21 o
   7   7  13       69.88       75.93      5.69 o
   8   7  13        2.05       -1.53      2.84 o
  -7   8  13       24.59       18.82      3.50 o
  -6   8  13       14.28       20.08      2.39 o
  -5   8  13       12.26       13.29      2.08 o
  -4   8  13      129.22      130.84      4.63 o
  -3   8  13       12.48       13.48      1.86 o
  -2   8  13       54.57       55.54      3.01 o
  -1   8  13       75.54       76.33      3.32 o
   0   8  13      323.78      311.51      7.27 o
   1   8  13       75.19       73.72      3.40 o
   2   8  13       53.34       59.28      3.01 o
   3   8  13       12.41       14.44      1.84 o
   4   8  13      128.20      136.28      7.77 o
   5   8  13       12.12       13.05      1.99 o
   6   8  13       14.06       22.60      2.31 o
   7   8  13       24.70       20.79      3.94 o
  -6   9  13       10.66       10.57      2.08 o
  -5   9  13        0.24        2.08      1.70 o
  -4   9  13        8.11        9.83      1.93 o
  -3   9  13       50.27       52.24      3.39 o
  -2   9  13        8.98        9.48      1.77 o
  -1   9  13       78.06       81.91      3.61 o
   0   9  13       42.54       39.08      2.70 o
   1   9  13       76.65       77.66      3.48 o
   2   9  13        8.84        9.40      1.77 o
   3   9  13       48.83       53.81      4.81 o
   4   9  13        7.81       12.04      2.01 o
   5   9  13        0.17       -0.05      1.52 o
   6   9  13       10.30       10.93      2.95 o
  -4  10  13        5.19        3.82      1.77 o
  -3  10  13        0.20       -1.62      1.62 o
  -2  10  13       19.61       19.28      4.70 o
  -1  10  13       20.97       23.61      2.39 o
   0  10  13       17.94       24.50      2.39 o
   1  10  13       21.69       20.92      4.16 o
   2  10  13       19.96       15.71      2.17 o
   3  10  13        0.14       -1.31      1.55 o
   4  10  13        4.72        3.28      1.86 o
  -2  11  13       31.04       41.23      2.93 o
  -1  11  13       42.47       41.67      2.99 o
   0  11  13        0.07       -0.50      1.46 o
   1  11  13       42.60       44.74      3.08 o
   2  11  13       31.50       38.63      2.93 o
   0   0  14       28.79       28.01      2.63 o
   1   0  14        2.86        3.61      1.24 o
   2   0  14      124.61      118.95      5.36 o
   3   0  14      322.19      315.94      6.88 o
   4   0  14       60.29       62.41      2.94 o
   5   0  14       13.10       13.15      1.77 o
   6   0  14      100.35       89.29      3.70 o
   7   0  14        0.08       -1.87      1.97 o
   8   0  14        0.56       -1.52      1.52 o
   9   0  14        3.27        0.90      2.52 o
  -9   1  14        9.76        7.88      3.06 o
  -8   1  14       17.37       13.30      2.05 o
  -7   1  14        4.93        6.33      1.68 o
  -6   1  14       17.83       14.35      1.89 o
  -5   1  14      133.02      131.56      4.24 o
  -4   1  14       34.22       30.09      2.15 o
  -3   1  14      347.05      331.63      7.11 o
  -2   1  14      323.77      311.18      6.65 o
  -1   1  14      128.68      131.41      5.36 o
   0   1  14      215.55      204.83      5.03 o
   1   1  14      140.57      143.55      4.02 o
   2   1  14      321.74      306.79      6.65 o
   3   1  14      345.44      344.96      7.27 o
   4   1  14       36.17       32.93      2.24 o
   5   1  14      133.56      134.12      4.38 o
   6   1  14       17.99       14.18      1.93 o
   7   1  14        5.06        4.60      1.70 o
   8   1  14       17.80       18.97      3.28 o
   9   1  14        9.32       15.66      2.39 o
  -9   2  14       16.01       16.19      3.72 o
  -8   2  14        8.11        8.10      3.06 o
  -7   2  14       14.24        9.41      2.84 o
  -6   2  14       49.64       50.55      4.16 o
  -5   2  14       26.09       24.54      1.99 o
  -4   2  14      342.51      326.85      7.03 o
  -3   2  14       44.17       44.45      2.46 o
  -2   2  14        8.10        7.55      1.46 o
  -1   2  14      591.89      584.86      8.54 o
   0   2  14       43.79       46.89      1.86 o
   1   2  14      586.39      573.42      8.45 o
   2   2  14        5.95        4.34      1.31 o
   3   2  14       41.75       47.25      2.55 o
   4   2  14      340.09      328.10      7.27 o
   5   2  14       25.66       22.98      2.17 o
   6   2  14       50.45       51.13      3.17 o
   7   2  14       14.91       11.14      2.01 o
   8   2  14        7.88        7.52      2.95 o
   9   2  14       16.23       20.79      4.05 o
  -9   3  14       13.76       12.04      3.28 o
  -8   3  14       14.99       14.88      3.28 o
  -7   3  14       21.29       19.91      3.28 o
  -6   3  14        9.40       11.16      2.84 o
  -5   3  14      113.43      112.91      5.69 o
  -4   3  14       37.48       35.67      3.50 o
  -3   3  14        7.24        5.25      2.19 o
  -2   3  14      483.73      489.12      7.52 o
  -1   3  14      137.29      135.41      3.06 o
   0   3  14      119.41      113.29      2.79 o
   1   3  14      132.10      132.79      3.05 o
   2   3  14      477.95      490.44      9.51 o
   3   3  14        8.95        9.22      1.62 o
   4   3  14       39.44       35.89      2.55 o
   5   3  14      110.81      100.68      3.87 o
   6   3  14        8.95        5.69      1.97 o
   7   3  14       21.59       23.01      2.32 o
   8   3  14       15.40       17.44      2.46 o
   9   3  14       13.19       14.82      2.46 o
  -8   4  14       15.50        9.85      3.28 o
  -7   4  14       51.35       42.67      4.38 o
  -6   4  14        9.38        7.88      2.63 o
  -5   4  14       81.18       72.65      4.81 o
  -4   4  14       65.51       66.30      4.60 o
  -3   4  14      206.70      199.82      5.25 o
  -2   4  14      110.65      103.53      5.03 o
  -1   4  14       73.27       73.66      2.86 o
   0   4  14      521.34      498.48     13.13 o
   1   4  14       74.67       67.19      2.22 o
   2   4  14      106.30       93.28      2.68 o
   3   4  14      203.76      196.68      5.10 o
   4   4  14       68.49       68.74      5.58 o
   5   4  14       82.98       77.71      5.36 o
   6   4  14        8.74       11.16      1.93 o
   7   4  14       49.84       49.79      3.25 o
   8   4  14       14.85       14.27      2.41 o
  -8   5  14       22.79       15.76      3.50 o
  -7   5  14       53.23       48.58      4.60 o
  -6   5  14       14.28       17.51      3.06 o
  -5   5  14       93.86       88.62      5.25 o
  -4   5  14      117.73      116.24      4.10 o
  -3   5  14        5.65        7.15      1.62 o
  -2   5  14       13.90       10.94      1.77 o
  -1   5  14       53.45       52.96      2.95 o
   0   5  14       63.85       51.05      2.55 o
   1   5  14       50.97       55.61      2.68 o
   2   5  14       12.83       13.09      1.68 o
   3   5  14        6.67        7.44      1.52 o
   4   5  14      118.71      123.20      6.13 o
   5   5  14       93.27       93.88      3.79 o
   6   5  14       12.62       14.58      2.24 o
   7   5  14       52.53       56.04      3.48 o
   8   5  14       21.71       22.10      2.63 o
  -8   6  14       11.37        9.63      3.06 o
  -7   6  14       63.61       65.43      5.03 o
  -6   6  14       88.43       85.78      5.69 o
  -5   6  14      122.70      122.26      9.08 o
  -4   6  14       21.03       19.92      2.08 o
  -3   6  14      137.32      127.75      6.02 o
  -2   6  14        0.42        0.21      1.31 o
  -1   6  14       85.95       83.75      3.39 o
   0   6  14       11.46        6.38      1.64 o
   1   6  14       84.45       80.73      3.39 o
   2   6  14        0.58        1.01      1.21 o
   3   6  14      137.99      134.66      4.24 o
   4   6  14       20.04       23.88      2.15 o
   5   6  14      120.49      111.82      6.35 o
   6   6  14       89.26      106.57      6.35 o
   7   6  14       60.01       63.02      5.47 o
   8   6  14       10.89        3.72      3.06 o
  -7   7  14        0.23        1.31      2.63 o
  -6   7  14       36.28       36.54      3.94 o
  -5   7  14       17.55       17.06      2.24 o
  -4   7  14       50.94       53.91      3.17 o
  -3   7  14       13.85       11.85      1.86 o
  -2   7  14       42.31       42.94      2.70 o
  -1   7  14       89.42       91.14      3.83 o
   0   7  14       34.19       33.08      2.39 o
   1   7  14       89.74       92.89      3.63 o
   2   7  14       41.39       41.98      2.70 o
   3   7  14       13.67       10.35      1.77 o
   4   7  14       50.44       54.18      2.99 o
   5   7  14       18.06       19.26      3.50 o
   6   7  14       36.95       40.48      4.38 o
   7   7  14        0.18        2.41      2.84 o
  -6   8  14       18.64       19.14      4.49 o
  -5   8  14       72.46       71.56      3.63 o
  -4   8  14        1.12        0.66      1.75 o
  -3   8  14       12.52       12.58      2.01 o
  -2   8  14       47.51       42.35      2.79 o
  -1   8  14        9.05        6.71      2.41 o
   0   8  14       16.09       15.18      1.93 o
   1   8  14        8.99        6.53      1.62 o
   2   8  14       47.95       42.93      2.79 o
   3   8  14       12.11       15.54      2.41 o
   4   8  14        1.17       -0.44      1.39 o
   5   8  14       73.26       74.59      3.61 o
   6   8  14       19.27       20.13      3.72 o
  -5   9  14        2.40        1.20      1.86 o
  -4   9  14       41.72       40.46      3.01 o
  -3   9  14       23.44       27.48      2.52 o
  -2   9  14       21.71       21.04      2.31 o
  -1   9  14       25.52       25.89      2.41 o
   0   9  14        1.28       -0.38      1.46 o
   1   9  14       25.44       26.34      2.39 o
   2   9  14       22.17       24.10      2.48 o
   3   9  14       23.71       25.06      2.48 o
   4   9  14       41.74       42.43      3.08 o
   5   9  14        2.63        4.44      1.84 o
  -3  10  14       21.25       23.72      2.55 o
  -2  10  14       22.80       24.31      2.52 o
  -1  10  14        6.33        3.34      1.77 o
   0  10  14        0.40       -0.66      1.55 o
   1  10  14        6.80        6.70      1.93 o
   2  10  14       23.25       19.68      2.39 o
   3  10  14       22.10       22.71      2.48 o
   1   0  15       13.97       14.12      1.70 o
   2   0  15        0.30        0.15      1.15 o
   3   0  15        0.15       -0.44      1.24 o
   4   0  15        9.67        9.59      3.39 o
   5   0  15        3.16        4.12      3.06 o
   6   0  15       24.30       26.10      2.31 o
   7   0  15       44.51       51.49      3.15 o
   8   0  15       14.19       23.17      2.62 o
   9   0  15       21.25       22.79      2.70 o
  -9   1  15       82.81       93.00      6.56 o
  -8   1  15      105.25      117.51      6.78 o
  -7   1  15       31.32       30.56      2.62 o
  -6   1  15       11.35        7.03      1.68 o
  -5   1  15       14.52       18.13      3.17 o
  -4   1  15      221.28      220.26      5.58 o
  -3   1  15       88.86       77.46      3.17 o
  -2   1  15       49.29       50.71      2.55 o
  -1   1  15       29.97       28.58      2.08 o
   0   1  15      233.51      218.80      5.34 o
   1   1  15       30.83       31.93      2.08 o
   2   1  15       51.23       50.84      2.70 o
   3   1  15       93.32       88.22      3.61 o
   4   1  15      216.69      210.96      5.57 o
   5   1  15       16.82       17.73      2.01 o
   6   1  15       10.36        7.76      1.77 o
   7   1  15       31.77       36.74      2.77 o
   8   1  15      104.43      102.18      7.66 o
   9   1  15       85.94       87.20      5.36 o
  -8   2  15       39.49       40.48      4.60 o
  -7   2  15       24.17       27.57      3.72 o
  -6   2  15      153.98      167.40      7.44 o
  -5   2  15       62.87       64.33      4.81 o
  -4   2  15       68.51       72.74      3.50 o
  -3   2  15      122.24      122.96      3.93 o
  -2   2  15       20.78       23.22      3.72 o
  -1   2  15      530.51      511.81      9.73 o
   0   2  15       76.31       80.31      2.40 o
   1   2  15      526.66      513.05      9.82 o
   2   2  15       20.79       25.86      1.93 o
   3   2  15      125.59      127.09      4.10 o
   4   2  15       72.47       72.43      3.25 o
   5   2  15       61.26       65.30      3.25 o
   6   2  15      153.15      164.76      5.25 o
   7   2  15       24.25       25.38      2.55 o
   8   2  15       40.48       43.02      3.25 o
  -8   3  15       29.77       31.95      4.16 o
  -7   3  15       18.14       16.85      3.28 o
  -6   3  15        1.14       -1.97      1.97 o
  -5   3  15       34.00       35.67      3.72 o
  -4   3  15      195.09      166.96      7.22 o
  -3   3  15       68.11       68.05      4.60 o
  -2   3  15      285.45      267.69      6.25 o
  -1   3  15      350.71      339.50      5.79 o
   0   3  15      356.31      344.77      5.79 o
   1   3  15      350.28      346.21      7.34 o
   2   3  15      281.42      274.23      6.34 o
   3   3  15       71.46       73.00      3.17 o
   4   3  15      195.48      185.68      5.18 o
   5   3  15       35.42       33.84      2.63 o
   6   3  15        1.19        0.71      3.50 o
   7   3  15       17.86       14.12      2.32 o
   8   3  15       29.31       29.88      2.86 o
  -8   4  15       20.33       20.79      3.72 o
  -7   4  15       35.64       35.23      3.94 o
  -6   4  15       23.83       26.70      3.50 o
  -5   4  15        6.69        4.16      2.41 o
  -4   4  15        5.38        7.00      2.41 o
  -3   4  15       53.56       49.36      2.77 o
  -2   4  15       32.15       30.34      3.28 o
  -1   4  15      232.15      231.81      5.63 o
   0   4  15        5.05        6.72      1.52 o
   1   4  15      230.84      222.17      7.11 o
   2   4  15       33.89       34.08      2.21 o
   3   4  15       55.22       52.07      4.05 o
   4   4  15        5.52        7.72      2.52 o
   5   4  15        6.22        4.38      1.70 o
   6   4  15       24.23       23.96      2.48 o
   7   4  15       35.47       32.59      2.86 o
   8   4  15       19.82       19.70      2.63 o
  -7   5  15       13.07        7.22      2.84 o
  -6   5  15        6.86        6.78      2.84 o
  -5   5  15        8.59        5.03      2.63 o
  -4   5  15        7.66        5.36      1.62 o
  -3   5  15       21.13       26.67      2.24 o
  -2   5  15      163.01      154.58      7.88 o
  -1   5  15       19.49       19.39      1.84 o
   0   5  15       87.83       98.57      3.61 o
   1   5  15       20.15       18.13      1.84 o
   2   5  15      160.60      160.55      4.61 o
   3   5  15       21.18       26.48      3.28 o
   4   5  15        6.73        5.91      2.41 o
   5   5  15        9.46        9.19      2.84 o
   6   5  15        7.35       12.36      2.24 o
   7   5  15       12.35        7.43      2.95 o
  -7   6  15       66.72       74.62      5.69 o
  -6   6  15       22.18       23.41      3.50 o
  -5   6  15       59.17       61.93      4.81 o
  -4   6  15        1.16        1.09      1.97 o
  -3   6  15       32.79       30.51      3.61 o
  -2   6  15       45.30       43.93      2.70 o
  -1   6  15       55.98       53.62      2.79 o
   0   6  15        0.60        0.55      1.25 o
   1   6  15       51.91       52.05      2.83 o
   2   6  15       43.62       42.79      3.50 o
   3   6  15       33.82       29.08      2.31 o
   4   6  15        1.27        0.66      2.41 o
   5   6  15       61.51       69.59      5.25 o
   6   6  15       21.93       19.48      3.50 o
   7   6  15       67.72       80.75      5.91 o
  -6   7  15       28.30       27.79      3.94 o
  -5   7  15       22.10       21.95      3.28 o
  -4   7  15       24.94       29.22      2.63 o
  -3   7  15       30.78       28.90      2.32 o
  -2   7  15       78.13       76.31      4.27 o
  -1   7  15       49.32       45.82      2.86 o
   0   7  15       32.25       28.37      2.32 o
   1   7  15       50.74       49.78      2.86 o
   2   7  15       75.46       72.48      3.39 o
   3   7  15       30.51       26.53      2.31 o
   4   7  15       26.58       35.45      3.94 o
   5   7  15       21.76       20.57      3.72 o
   6   7  15       28.36       33.70      4.38 o
  -5   8  15        2.38        1.75      1.70 o
  -4   8  15        1.09        0.11      1.55 o
  -3   8  15       18.31       19.59      2.32 o
  -2   8  15       24.07       24.07      2.32 o
  -1   8  15       57.63       50.63      3.01 o
   0   8  15       46.70       54.52      3.09 o
   1   8  15       54.06       55.40      3.17 o
   2   8  15       24.10       24.40      2.31 o
   3   8  15       18.13       16.88      2.15 o
   4   8  15        1.27        0.41      1.58 o
   5   8  15        1.99        4.16      2.84 o
  -4   9  15        7.13        7.67      2.08 o
  -3   9  15       45.46       38.77      4.81 o
  -2   9  15       66.52       60.52      3.39 o
  -1   9  15      101.05      112.83      4.41 o
   0   9  15       25.36       22.39      2.39 o
   1   9  15      100.60      106.14      4.33 o
   2   9  15       63.97       68.91      3.63 o
   3   9  15       46.73       41.15      3.01 o
   4   9  15        7.68        8.16      6.67 o
  -1  10  15       44.90       58.87      3.61 o
   0  10  15       85.49       95.51      4.25 o
   1  10  15       45.36       55.08      5.14 o
   0   0  16      153.56      133.05      5.91 o
   1   0  16      410.43      411.32      8.51 o
   2   0  16        2.85        3.03      1.46 o
   3   0  16      449.83      455.92     10.50 o
   4   0  16       18.72       17.19      1.99 o
   5   0  16        3.76        4.16      1.55 o
   6   0  16        9.45        7.24      1.86 o
   7   0  16      157.61      169.49      5.39 o
   8   0  16       14.78        9.37      2.15 o
  -8   1  16        1.36        3.94      3.06 o
  -7   1  16       17.17       14.66      3.28 o
  -6   1  16       73.80       78.34      6.24 o
  -5   1  16        7.45        7.11      1.77 o
  -4   1  16       54.53       62.95      3.08 o
  -3   1  16       13.35       12.37      1.86 o
  -2   1  16      796.14      805.02     14.15 o
  -1   1  16       44.65       38.98      2.46 o
   0   1  16      107.72      113.36      3.86 o
   1   1  16       43.28       38.95      2.63 o
   2   1  16      791.85      780.30     14.16 o
   3   1  16       14.10        9.95      1.86 o
   4   1  16       54.19       65.18      3.17 o
   5   1  16        7.95        5.18      2.19 o
   6   1  16       73.61       81.77      3.79 o
   7   1  16       17.35       14.52      2.31 o
   8   1  16        1.29        1.02      1.93 o
  -8   2  16        2.92        4.38      3.06 o
  -7   2  16       15.01       15.32      3.28 o
  -6   2  16       24.82       26.92      3.72 o
  -5   2  16       38.61       43.98      3.94 o
  -4   2  16       33.18       29.10      3.50 o
  -3   2  16      110.55      106.97      3.70 o
  -2   2  16       52.56       51.09      3.50 o
  -1   2  16      203.64      214.98      5.39 o
   0   2  16        8.48        2.96      1.46 o
   1   2  16      207.30      214.37      5.41 o
   2   2  16       52.59       50.35      2.77 o
   3   2  16      107.22      104.40      3.79 o
   4   2  16       32.96       33.07      2.48 o
   5   2  16       38.39       42.65      2.86 o
   6   2  16       24.58       22.00      2.48 o
   7   2  16       14.75       10.94      2.08 o
   8   2  16        3.27        2.79      1.93 o
  -7   3  16       58.98       56.68      5.03 o
  -6   3  16        5.40        3.50      2.63 o
  -5   3  16       13.68       15.97      3.06 o
  -4   3  16      210.32      219.70      8.53 o
  -3   3  16       10.02        9.19      2.63 o
  -2   3  16      187.67      193.88      7.66 o
  -1   3  16       21.50       19.50      1.84 o
   0   3  16      128.71      135.87      4.08 o
   1   3  16       20.72       16.17      1.84 o
   2   3  16      194.26      196.08      5.25 o
   3   3  16       10.43       12.07      2.19 o
   4   3  16      210.05      224.14      5.87 o
   5   3  16       13.03       11.72      2.01 o
   6   3  16        5.80        4.05      2.08 o
   7   3  16       59.35       60.59      3.63 o
  -7   4  16        2.78        1.09      2.41 o
  -6   4  16       57.95       63.90      5.03 o
  -5   4  16       14.07       14.88      3.06 o
  -4   4  16       55.75       59.08      4.60 o
  -3   4  16        6.75        3.72      2.41 o
  -2   4  16       33.58       32.91      3.61 o
  -1   4  16        1.13       -0.57      1.31 o
   0   4  16       23.17       21.61      1.99 o
   1   4  16        0.82       -1.97      1.97 o
   2   4  16       33.29       31.73      3.50 o
   3   4  16        7.29        7.88      2.63 o
   4   4  16       53.21       54.25      5.58 o
   5   4  16       13.99       13.71      2.17 o
   6   4  16       59.63       70.35      3.79 o
   7   4  16        2.95        0.98      1.86 o
  -7   5  16       76.72       79.00      5.91 o
  -6   5  16       36.73       40.70      4.16 o
  -5   5  16        7.85       10.72      2.84 o
  -4   5  16        2.53        3.28      2.41 o
  -3   5  16      122.46      123.96      4.32 o
  -2   5  16       16.21       17.47      2.41 o
  -1   5  16       47.88       45.76      2.70 o
   0   5  16        7.15        5.96      1.52 o
   1   5  16       47.06       45.76      3.61 o
   2   5  16       16.45       15.32      2.84 o
   3   5  16      120.69      120.13      6.35 o
   4   5  16        2.91        4.60      2.63 o
   5   5  16        9.02       10.07      3.06 o
   6   5  16       36.11       40.70      4.38 o
   7   5  16       79.39       95.19      6.35 o
  -6   6  16       70.51       70.24      5.47 o
  -5   6  16        4.54        4.60      2.63 o
  -4   6  16       64.84       61.18      4.05 o
  -3   6  16       24.92       23.37      5.47 o
  -2   6  16       47.12       44.98      4.49 o
  -1   6  16       15.76       18.70      2.52 o
   0   6  16       13.56        8.68      1.68 o
   1   6  16       15.71       20.54      2.15 o
   2   6  16       48.64       43.03      2.77 o
   3   6  16       25.73       23.63      3.50 o
   4   6  16       64.41       75.49      5.25 o
   5   6  16        4.54        3.94      2.84 o
   6   6  16       71.32       84.47      5.91 o
  -5   7  16      148.56      160.91      5.49 o
  -4   7  16       26.31       27.56      2.55 o
  -3   7  16       31.83       38.34      3.61 o
  -2   7  16       13.80       13.34      2.52 o
  -1   7  16       11.37       13.38      3.06 o
   0   7  16        0.49       -1.31      1.31 o
   1   7  16       11.80       12.94      2.74 o
   2   7  16       13.42        8.32      1.84 o
   3   7  16       31.40       37.86      4.16 o
   4   7  16       26.56       29.54      3.94 o
   5   7  16      146.76      148.36      7.88 o
  -4   8  16       86.06      102.86      5.14 o
  -3   8  16       46.97       51.05      4.49 o
  -2   8  16       42.02       46.70      3.17 o
  -1   8  16        2.73        1.54      1.62 o
   0   8  16       19.89       16.19      2.24 o
   1   8  16        2.74        0.38      1.58 o
   2   8  16       41.89       49.63      3.17 o
   3   8  16       46.75       47.81      6.78 o
   4   8  16       87.30       99.13      6.35 o
  -2   9  16       11.73       16.12      2.32 o
  -1   9  16       79.45       84.74      4.02 o
   0   9  16        2.15        3.03      3.06 o
   1   9  16       79.24       79.97      4.05 o
   2   9  16       11.40       13.35      2.24 o
   1   0  17       21.03       23.93      2.08 o
   2   0  17       62.87       55.74      3.09 o
   3   0  17       96.84       89.15      3.56 o
   4   0  17      118.10      123.14      4.32 o
   5   0  17       11.76       13.78      2.08 o
   6   0  17       83.40       84.76      3.86 o
   7   0  17      208.28      226.15      6.54 o
  -7   1  17       47.05       37.42      4.60 o
  -6   1  17       31.42       28.45      3.94 o
  -5   1  17       29.49       30.09      2.46 o
  -4   1  17       50.00       51.60      2.93 o
  -3   1  17       50.21       51.45      2.94 o
  -2   1  17       36.19       40.90      2.70 o
  -1   1  17       64.80       62.32      3.61 o
   0   1  17        5.46        1.53      1.46 o
   1   1  17       66.10       58.95      3.09 o
   2   1  17       36.26       33.80      2.84 o
   3   1  17       50.35       51.91      2.94 o
   4   1  17       50.76       53.24      3.08 o
   5   1  17       29.87       28.38      2.46 o
   6   1  17       29.72       24.31      2.63 o
   7   1  17       48.06       52.30      4.38 o
  -7   2  17       37.60       47.70      4.81 o
  -6   2  17       91.82      101.32      6.35 o
  -5   2  17      156.20      172.65      7.88 o
  -4   2  17        9.44        7.22      2.63 o
  -3   2  17       44.10       45.95      4.16 o
  -2   2  17      138.78      137.71      4.39 o
  -1   2  17        5.47        6.07      1.62 o
   0   2  17        9.11       10.38      1.77 o
   1   2  17        5.05        4.96      1.86 o
   2   2  17      142.01      140.54      4.41 o
   3   2  17       42.29       46.71      3.06 o
   4   2  17        9.75       10.88      1.86 o
   5   2  17      157.27      167.56      5.26 o
   6   2  17       92.45       98.60      4.33 o
   7   2  17       36.02       32.38      2.79 o
  -7   3  17        9.53       11.60      3.28 o
  -6   3  17       59.92       63.90      5.25 o
  -5   3  17       80.85       90.81      5.91 o
  -4   3  17       90.66      103.72      5.91 o
  -3   3  17       34.21       33.04      3.72 o
  -2   3  17       19.40       21.23      3.28 o
  -1   3  17       61.08       62.36      4.60 o
   0   3  17        2.48        5.03      2.41 o
   1   3  17       63.97       73.31      4.81 o
   2   3  17       18.56       19.68      2.08 o
   3   3  17       32.12       32.59      2.55 o
   4   3  17       93.68       96.94      4.05 o
   5   3  17       82.56       89.84      7.11 o
   6   3  17       58.22       60.73      3.56 o
   7   3  17        9.99       12.91      2.48 o
  -6   4  17      155.57      158.65      7.88 o
  -5   4  17       10.23       12.04      3.06 o
  -4   4  17       58.58       56.68      4.81 o
  -3   4  17       42.61       42.23      3.94 o
  -2   4  17      109.50      111.90      5.69 o
  -1   4  17       28.73       29.97      4.70 o
   0   4  17       26.05       37.64      3.72 o
   1   4  17       27.67       29.54      3.50 o
   2   4  17      106.76      121.89      6.35 o
   3   4  17       44.40       41.14      4.16 o
   4   4  17       60.87       67.84      5.03 o
   5   4  17        9.36        3.50      2.63 o
   6   4  17      156.32      164.39      5.49 o
  -6   5  17       41.95       49.02      4.81 o
  -5   5  17       88.83       89.06      5.91 o
  -4   5  17        3.41        3.94      2.63 o
  -3   5  17       94.24       87.97      3.79 o
  -2   5  17      123.10      118.11      4.38 o
  -1   5  17       13.09       16.50      1.99 o
   0   5  17      146.45      147.61      4.70 o
   1   5  17       13.66       14.44      3.06 o
   2   5  17      124.47      112.04      6.35 o
   3   5  17       94.24       90.37      5.91 o
   4   5  17        3.49        0.22      2.63 o
   5   5  17       90.53       93.22      6.13 o
   6   5  17       42.63       54.27      5.03 o
  -5   6  17       18.45       19.26      3.50 o
  -4   6  17      115.72      114.78      4.56 o
  -3   6  17       24.45       25.03      2.39 o
  -2   6  17       76.38       76.77      3.63 o
  -1   6  17       55.18       54.29      3.17 o
   0   6  17      131.88      145.39      6.02 o
   1   6  17       55.55       61.05      4.81 o
   2   6  17       77.15       81.62      5.69 o
   3   6  17       25.15       26.70      3.72 o
   4   6  17      116.37      120.57      6.78 o
   5   6  17       18.87       24.29      3.94 o
  -4   7  17        5.12        4.23      1.84 o
  -3   7  17       71.28       81.22      3.87 o
  -2   7  17       64.47       65.43      3.56 o
  -1   7  17      184.60      189.30      5.72 o
   0   7  17       29.75       31.14      6.56 o
   1   7  17      184.52      185.14      5.54 o
   2   7  17       66.16       69.80      5.25 o
   3   7  17       70.88       82.06      5.69 o
   4   7  17        4.99       10.07      3.28 o
  -2   8  17      102.35      113.43      6.89 o
  -1   8  17       40.12       43.47      3.09 o
   0   8  17      196.83      203.04      6.11 o
   1   8  17       40.95       45.07      3.08 o
   2   8  17      105.49      121.01      4.63 o
   0   0  18       41.12       35.01      3.50 o
   1   0  18       14.63       15.08      1.93 o
   2   0  18        1.34        3.04      1.46 o
   3   0  18       10.67       13.35      2.01 o
   4   0  18       38.16       52.13     10.07 o
   5   0  18       22.03       31.83      2.63 o
   6   0  18        0.67        2.70      1.84 o
  -6   1  18       15.67       16.85      3.50 o
  -5   1  18       39.04       38.29      4.38 o
  -4   1  18       33.98       31.29      3.72 o
  -3   1  18      123.03      127.04      8.42 o
  -2   1  18      130.65      129.43      4.32 o
  -1   1  18       82.92       88.57      3.63 o
   0   1  18       15.10       18.45      2.52 o
   1   1  18       83.51       84.87      3.48 o
   2   1  18      129.80      129.19      4.41 o
   3   1  18      122.64      120.80      4.33 o
   4   1  18       34.37       38.08      2.79 o
   5   1  18       39.63       45.33      5.47 o
   6   1  18       15.57       16.17      2.36 o
  -6   2  18        8.46        7.88      3.06 o
  -5   2  18       79.80       74.40      5.47 o
  -4   2  18       84.30       82.06      5.47 o
  -3   2  18        0.54        1.09      2.19 o
  -2   2  18       42.15       47.48      4.38 o
  -1   2  18       85.06       94.31      5.47 o
   0   2  18      146.66      150.07      4.63 o
   1   2  18       85.12       89.03      6.46 o
   2   2  18       43.44       47.54      4.27 o
   3   2  18        0.47        1.75      1.62 o
   4   2  18       82.71       80.21      3.79 o
   5   2  18       80.05       83.35      3.86 o
   6   2  18        8.94       10.12      2.24 o
  -6   3  18        8.75        7.00      2.84 o
  -5   3  18      103.22      107.88      6.56 o
  -4   3  18       25.60       35.23      3.94 o
  -3   3  18       98.56      111.16      6.35 o
  -2   3  18       70.31       73.74      5.25 o
  -1   3  18      211.98      223.64      8.75 o
   0   3  18       12.05       15.97      3.28 o
   1   3  18      210.57      207.23      8.53 o
   2   3  18       69.83       74.62      5.03 o
   3   3  18       98.85      113.20      4.25 o
   4   3  18       26.60       30.86      2.95 o
   5   3  18      102.97      111.54     10.72 o
   6   3  18        9.24        8.10      2.17 o
  -5   4  18       34.87       31.95      4.16 o
  -4   4  18       74.94       83.59      5.69 o
  -3   4  18       62.30       74.40      5.25 o
  -2   4  18      170.11      193.66      8.32 o
  -1   4  18        7.91        2.63      2.63 o
   0   4  18      520.47      496.73     14.88 o
   1   4  18        7.65        5.47      2.84 o
   2   4  18      169.41      183.16      8.10 o
   3   4  18       62.52       70.24      5.25 o
   4   4  18       75.75       84.03      5.69 o
   5   4  18       36.33       38.51      4.16 o
  -5   5  18        6.40        3.50      2.84 o
  -4   5  18       65.02       66.08      5.25 o
  -3   5  18      123.31      131.95      7.00 o
  -2   5  18       14.26       15.71      2.15 o
  -1   5  18      171.07      184.09     11.49 o
   0   5  18        1.98        1.09      2.63 o
   1   5  18      172.06      184.69      8.10 o
   2   5  18       13.70       12.25      3.28 o
   3   5  18      123.14      132.61      7.00 o
   4   5  18       65.08       67.62      5.47 o
   5   5  18        6.57        5.25      3.06 o
  -4   6  18       15.52       18.38      3.50 o
  -3   6  18       43.90       44.01      3.28 o
  -2   6  18       67.37       78.12      3.79 o
  -1   6  18        5.85        6.48      1.84 o
   0   6  18        0.86        3.06      2.63 o
   1   6  18        5.88       10.07      3.06 o
   2   6  18       66.71       74.18      5.47 o
   3   6  18       44.73       42.01      4.60 o
   4   6  18       15.59       12.25      3.50 o
  -2   7  18       46.02       42.31      3.01 o
  -1   7  18       10.34       10.12      1.99 o
   0   7  18       14.00       13.31      2.17 o
   1   7  18       10.38        9.41      3.06 o
   2   7  18       45.69       46.61      4.60 o
   1   0  19        0.66       -0.82      1.46 o
   2   0  19        7.26       10.45      2.01 o
   3   0  19      151.54      155.12      5.03 o
   4   0  19       73.03       70.22      3.61 o
   5   0  19        2.94        1.81      1.93 o
  -5   1  19        9.38        9.63      3.28 o
  -4   1  19       15.86       18.60      3.28 o
  -3   1  19       48.07       45.30      4.38 o
  -2   1  19       12.30       14.71      2.01 o
  -1   1  19       17.00       15.74      2.17 o
   0   1  19       23.17       25.48      2.48 o
   1   1  19       16.50       18.76      2.17 o
   2   1  19       12.84       17.45      4.05 o
   3   1  19       49.54       51.21      3.24 o
   4   1  19       15.53       13.12      2.08 o
   5   1  19        8.75       10.22      2.24 o
  -5   2  19        7.53        1.31      2.84 o
  -4   2  19        0.38       -2.41      2.41 o
  -3   2  19       79.47       84.68      5.91 o
  -2   2  19        4.82        3.50      2.63 o
  -1   2  19       53.25       57.99      4.60 o
   0   2  19       18.86       15.76      3.28 o
   1   2  19       51.77       49.39      3.17 o
   2   2  19        4.92        3.49      2.74 o
   3   2  19       79.92       80.64      3.71 o
   4   2  19        0.49        0.06      1.77 o
   5   2  19        7.92        6.78      2.15 o
  -4   3  19       57.55       58.43      5.03 o
  -3   3  19        7.70        3.06      2.84 o
  -2   3  19       56.23       60.83      4.81 o
  -1   3  19        2.80       -0.66      2.19 o
   0   3  19        3.19        4.81      2.63 o
   1   3  19        2.47        5.91      2.63 o
   2   3  19       56.13       60.40      4.81 o
   3   3  19        8.08       10.94      3.06 o
   4   3  19       58.32       53.83      4.81 o
  -4   4  19       24.99       24.95      3.94 o
  -3   4  19       42.09       38.73      4.38 o
  -2   4  19       14.40        9.85      3.06 o
  -1   4  19       94.29      107.66      6.13 o
   0   4  19        9.54       11.38      3.06 o
   1   4  19       94.66       96.72      6.13 o
   2   4  19       15.06       15.32      3.28 o
   3   4  19       41.99       47.70      4.81 o
   4   4  19       24.64       24.51      3.72 o
  -3   5  19       62.76       70.46      5.47 o
  -2   5  19       99.35      100.66      6.35 o
  -1   5  19       23.66       19.69      3.50 o
   0   5  19      119.11      133.70      7.00 o
   1   5  19       25.45       27.57      3.94 o
   2   5  19       98.35       97.38      6.13 o
   3   5  19       61.17       68.05      5.47 o
  -1   6  19      108.71      117.51      6.78 o
   0   6  19       24.53       20.57      3.72 o
   1   6  19      106.94      110.51      6.56 o
   0   0  20       45.06       37.64      4.16 o
   1   0  20      348.13      375.59     19.80 o
   2   0  20       10.57       11.26      2.08 o
   3   0  20       10.49        9.56      2.17 o
   4   0  20        1.72       -2.41      2.41 o
  -3   1  20        5.44        3.28      2.63 o
  -2   1  20      216.79      215.54      8.97 o
  -1   1  20       32.47       36.32      2.70 o
   0   1  20      111.73      128.70      4.64 o
   1   1  20       32.22       26.26      2.48 o
   2   1  20      217.55      221.14      6.19 o
   3   1  20        5.54        1.86      2.74 o
  -3   2  20       37.06       41.36      4.60 o
  -2   2  20       15.30       16.85      3.28 o
  -1   2  20       50.95       49.24      4.60 o
   0   2  20       14.13        5.91      3.06 o
   1   2  20       51.41       52.96      4.81 o
   2   2  20       15.11       10.28      3.06 o
   3   2  20       38.84       39.35      2.94 o
  -3   3  20        0.48       -0.22      2.63 o
  -2   3  20        6.82        7.66      2.84 o
  -1   3  20        5.65        5.47      2.84 o
   0   3  20       29.29       31.07      3.94 o
   1   3  20        5.37        5.69      2.63 o
   2   3  20        6.82        2.84      2.63 o
   3   3  20        0.42        1.53      2.41 o
  -1   4  20        8.11        9.85      3.06 o
   0   4  20        4.10        2.19      2.63 o
   1   4  20        7.01        2.41      2.63 o
   1   0  21       35.09       47.25      3.25 o
   0   1  21        1.80        1.75      2.63 o
 
